# Supplementary material for: Analysis of RNA Transcribed by RNA Polymerase III from B2 SINEs in Mouse Cells
Source: Noncoding RNA. 2025 May 14;11(3):39. doi: 10.3390/ncrna11030039 (PMC12101331; doi:10.3390/ncrna11030039)
Supplement: Supplementary file 1 [file ncrna-11-00039-s001.zip]

Archive with 13 entries (13 files):
- ncrna-3586305-supplementary/Figure S1.pdf
- ncrna-3586305-supplementary/Figure S2.pdf
- ncrna-3586305-supplementary/Figure S3.pdf
- ncrna-3586305-supplementary/Figure S4.pdf
- ncrna-3586305-supplementary/Figure S5.pdf
- ncrna-3586305-supplementary/Figure S6.pdf
- ncrna-3586305-supplementary/Figure S7.pdf
- ncrna-3586305-supplementary/Table S1.xlsx
- ncrna-3586305-supplementary/Table S2.pdf
- ncrna-3586305-supplementary/Table S3.pdf
- ncrna-3586305-supplementary/Table S4.pdf
- ncrna-3586305-supplementary/Table S5.pdf
- ncrna-3586305-supplementary/Table S6 and S7.pdf
