# Supplementary material for: Analysis of RNA Transcribed by RNA Polymerase III from B2 SINEs in Mouse Cells
Source: Noncoding RNA. 2025 May 14;11(3):39. doi: 10.3390/ncrna11030039 (PMC12101331; doi:10.3390/ncrna11030039)
Supplement: Supplementary file 1 [file ncrna-11-00039-s001.zip › ncrna-3586305-supplementary/Table S1.xlsx]

## Sheet: Method 1
Table S1 (worksheet 1). B2 copies identified as transcribed by Method 1. The B2 copy coordinates were established by mapping reads to the mouse reference genome (GRCm38/mm10). The number of reads in libraries obtained for mouse cell cultures (L929, 4T1) is indicated. The number of reads for 3T3-MHV cells (NIH-3T3 infected MHV) is based on NGS data obtained by Karijolich et al. [42]. B2 copies are…
#	B2 copy coordinates	L929	4T1	3T3-MHV	total
1	chr5:67434332_67434497	315	284705	11765	296785
2	chr6:47780512_47780688	77504	9191	90408	177103
3	chr7:19933825_19933996	1002	127284	207	128493
4	chr17:70797278_70797455	21926	23182	71632	116740
5	chr17:35267182_35267347	23488	84542	7594	115624
6	chr17:24469558_24469725	11246	45854	42430	99530
7	chr12:69167124_69167302	27433	44574	19540	91547
8	chr14:47131135-47131311	0	2	83874	83876
9	chr1:33718543_33718720	70483	427	3035	73945
10	chr11:97993976_97994153	22060	36799	13923	72782
11	chr11:107015804_107015982	53720	7366	8331	69417
12	chr12:108359171-108359341	304	483	62114	62901
13	chr8:110998264_110998432	4668	37074	16577	58319
14	chr6:29390686_29390860	8246	2486	39695	50427
15	chr9:13542432_13542605	218	45337	353	45908
16	chr11:85270572_85270750	239	988	43505	44732
17	chr11:69696554_69696730	3032	1443	38851	43326
18	chr11:107478051_107478227	31669	2106	7705	41480
19	chr6:124804263_124804440	11042	23940	6399	41381
20	chr8:90885891_90886065	878	24795	14772	40445
21	chr4:16850553_16850727	9577	11679	19040	40296
22	chr5:104024425_104024620	32677	1290	4983	38950
23	chr9:70025950_70026123	12826	21680	4343	38849
24	chr6:70817255_70817432	434	581	36953	37968
25	chr19:7498731_7498900	1713	3240	30331	35284
26	chr5:30910082_30910253	21463	2875	10623	34961
27	chr15:79474956_79475133	75	34817	62	34954
28	chr19:41870220_41870390	42	34198	101	34341
29	chr11:78259974_78260139	22193	3279	6740	32212
30	chr7:67648369_67648543	5653	18886	6711	31250
31	chr3:95924916_95925089	20028	2069	8736	30833
32	chr18:64360634_64360811	4440	19065	5480	28985
33	chr19:36128483_36128668	1381	20414	4547	26342
34	chr15:34351608_34351785	589	18353	5905	24847
35	chr7:34322352_34322520	1080	295	23226	24601
36	chr16:11274061_11274234	1090	2657	20778	24525
37	chr19:5786994_5787151	2233	2191	19743	24167
38	chr11:5705403_5705575	152	169	23779	24100
39	chr9:78476140_78476316	3554	12606	7645	23805
40	chr7:132858284_132858460	9589	4847	8306	22742
41	chr11:120344874_120345060	4998	6357	9848	21203
42	chr10:79801349-79801652	71	380	20374	20825
43	chr8:122568497_122568673	1385	14448	4672	20505
44	chr8:26159238_26159404	2815	6791	10339	19945
45	chr19:36914338_36914509	488	739	18241	19468
46	chr8:123319757_123319930	4580	4268	10617	19465
47	chr6:57536325_57536506	4378	6095	8444	18917
48	chr6:35176804_35176981	10318	2596	5976	18890
49	chr1:180551426_180551612	8879	3413	6196	18488
50	chr2:23040767_23040945	3616	3336	11513	18465
51	chr11:87431818_87431988	2645	14308	1459	18412
52	chr9:21131779_21131952	3196	3329	10839	17364
53	chr5:31936151_31936328	769	16053	83	16905
54	chr15:101318041_101318217	15029	204	1571	16804
55	chr4:43011906_43012078	617	135	15988	16740
56	chr6:30343890_30344062	12318	2224	1665	16207
57	chr4:141792769_141792942	7379	1976	6759	16114
58	chr3:108256179_108256356	1468	2811	11834	16113
59	chr5:114707222_114707409	14058	1114	833	16005
60	chr11:49810686_49810866	3446	8336	4160	15942
61	chr8:121668030_121668205	2025	13195	692	15912
62	chr6:73015125_73015298	7209	7370	1205	15784
63	chr7:79747308_79747485	12372	170	2780	15322
64	chr1:82795027_82795202	83	14788	314	15185
65	chr7:79746972_79747148	7478	6222	1425	15125
66	chr19:11937835-11938012	3024	8368	3414	14806
67	chr12:111713886_111714064	3000	1732	9824	14556
68	chr12:52595880_52596052	7072	790	6264	14126
69	chr1:132092758_132092930	1331	4325	8454	14110
70	chr2:27538929_27539095	1190	1027	11767	13984
71	chr4:132269460_132269637	2386	3884	7677	13947
72	chr2:156411523_156411700	740	12103	1066	13909
73	chr11:80378467_80378799	2023	807	10959	13789
74	chr3:58169498_58169677	4881	4371	4371	13623
75	chr17:24464184_24464371	3859	2720	6909	13488
76	chr9:55027756_55027926	1266	2183	10024	13473
77	chr13:24776694_24776875	5306	3742	4299	13347
78	chr9:57320164_57320346	45	210	12567	12822
79	chr11:69075206_69075383	5249	2006	5515	12770
80	chr17:29030663_29030841	1173	10843	432	12448
81	chr3:88178455_88178626	2088	7513	2733	12334
82	chr5:124635028_124635396	1406	6540	4331	12277
83	chr9:57074779_57074952	240	5313	6659	12212
84	chr4:149332488-149332656	126	12016	57	12199
85	chr10:128535593_128535783	2781	1933	7381	12095
86	chr9:70667085_70667261	6347	5677	66	12090
87	chr17:88091489_88091666	968	8598	2482	12048
88	chr4:141670751_141670926	667	670	10668	12005
89	chr5:146867102-146867279	508	561	10910	11979
90	chr17:29031163_29031327	2725	2557	6681	11963
91	chr4:140745511_140745671	10	11926	2	11938
92	chr13:93630069_93630247	1562	4216	6146	11924
93	chr3:31056728_31056895	1840	2187	7689	11716
94	chr15:78509100_78509263	16	15	11594	11625
95	chr2:121480778_121480949	561	2961	7973	11495
96	chr11:105440478_105440652	30	604	10804	11438
97	chr12:81830656_81830834	122	6331	4861	11314
98	chr7:141543020_141543185	7551	336	3407	11294
99	chr8:124026272_124026436	588	9940	602	11130
100	chr17:32112666_32112839	8922	978	1211	11111
101	chr6:86529577_86529736	535	1495	9045	11075
102	chr17:83526866_83527042	10509	303	180	10992
103	chr10:126901670_126901839	6500	4489	0	10989
104	chr9:33857706_33857880	73	10907	0	10980
105	chr7:110108415_110108596	1264	4047	5624	10935
106	chr19:8786628-8786806	1262	567	9057	10886
107	chr16:44063670_44063848	2949	1862	6033	10844
108	chr11:74635363_74635535	4412	829	5516	10757
109	chr14:55644026_55644204	178	713	9682	10573
110	chr12:83759964_83760136	29	4949	5551	10529
111	chr1:189640615_189640793	670	2932	6924	10526
112	chr6:34784770-34784948	222	1215	9064	10501
113	chr11:116071228_116071401	121	545	9780	10446
114	chr10:67099806_67099975	418	9891	132	10441
115	chr15:102049701_102049869	6664	422	3318	10404
116	chr6:47626977_47627154	789	727	8868	10384
117	chr19:41503749_41503922	533	9805	36	10374
118	chr5:130255747_130255918	348	8472	1442	10262
119	chr4:149443854_149444004	6321	2211	1616	10148
120	chr11:106490631_106490805	8461	1434	196	10091
121	chr19:57404094_57404272	3	9997	0	10000
122	chr10:24719585_24719762	277	1875	7821	9973
123	chr7:126297804_126297995	1098	8060	798	9956
124	chr1:133021575_133021739	889	7312	1643	9844
125	chr19:7053346_7053527	6724	234	2869	9827
126	chr2:33746012_33746187	3165	3948	2688	9801
127	chrX:106017738_106017907	745	1224	7741	9710
128	chr4:129255817_129255999	1080	1457	7126	9663
129	chr2:91237872_91238048	3045	2569	3927	9541
130	chrX:105969309_105969487	3670	5813	19	9502
131	chr5:65535644_65535823	2728	5332	1224	9284
132	chr9:72517877_72518055	813	4143	4283	9239
133	chr17:65917724_65917890	116	365	8748	9229
134	chr7:100520497_100520671	3988	4105	1061	9154
135	chr11:66698715_66698889	1734	4572	2753	9059
136	chr9:15302135_15302313	5490	1836	1679	9005
137	chr6:30038747_30038925	2612	5433	926	8971
138	chr11:69020695-69020868	959	391	7546	8896
139	chr6:128420288_128420460	165	274	8342	8781
140	chr18:36503652-36503824	205	2035	6530	8770
141	chr10:78011331_78011509	2717	4963	1068	8748
142	chr8:123631731_123631909	4792	726	3210	8728
143	chr5:66198964_66199138	1608	3018	4081	8707
144	chr12:111564713_111564890	0	8338	334	8672
145	chr3:31056041_31056215	2223	3910	2471	8604
146	chr8:111090980_111091149	2043	5589	961	8593
147	chr2:25257465_25257635	5267	2712	611	8590
148	chr3:135712754_135712931	422	6981	1088	8491
149	chr2:44969671_44969846	1389	3502	3545	8436
150	chr11:97945740_97945913	3793	2841	1797	8431
151	chr8:111186123_111186298	1863	5613	955	8431
152	chr1:74816191_74816360	6296	306	1760	8362
153	chr4:109668688_109668849	292	399	7637	8328
154	chr16:17271414_17271590	265	3715	4339	8319
155	chr7:45396311_45396476	551	2129	5631	8311
156	chr9:21011173_21011357	2039	4753	1485	8277
157	chr18:61643451_61643620	290	481	7503	8274
158	chr8:110917847_110918015	103	154	8007	8264
159	chr4:156108933_156109109	420	6544	1297	8261
160	chr1:13051891_13052070	4629	2077	1518	8224
161	chr9:65201439_65201605	2502	5552	143	8197
162	chr11:76400957_76401134	2810	2932	2447	8189
163	chr11:3580965_3581123	972	1983	5222	8177
164	chr4:127076755_127076933	1370	3062	3730	8162
165	chr7:28339334_28339507	304	832	6973	8109
166	chrX:105969507_105969682	3706	3940	403	8049
167	chr10:121461064_121461241	43	7923	78	8044
168	chr8:12419565_12419742	233	1234	6534	8001
169	chr7:28387387_28387559	1182	6715	99	7996
170	chr10:117064445_117064624	460	888	6623	7971
171	chr5:53595476_53595652	604	6033	1302	7939
172	chr8:22405569_22405742	2468	4030	1417	7915
173	chr9:71668773_71668952	115	4370	3415	7900
174	chr4:106739321_106739498	0	0	7837	7837
175	chr7:24463463_24463639	941	5117	1778	7836
176	chr12:54697040_54697212	0	0	7797	7797
177	chr5:115498830_115498995	3817	986	2966	7769
178	chr11:3616503_3616682	604	3176	3964	7744
179	chr10:128332353_128332530	1524	799	5390	7713
180	chr12:54724430_54724604	208	5327	2047	7582
181	chr12:70240025_70240201	1354	876	5341	7571
182	chr11:50156042_50156215	317	1310	5931	7558
183	chr5:21045104_21045281	816	6334	395	7545
184	chr2:29101557_29101917	2047	2637	2826	7510
185	chr1:118366286_118366463	269	715	6496	7480
186	chr11:75352178_75352353	204	57	7117	7378
187	chr7:24400272_24400448	324	4907	2139	7370
188	chr7:46985661_46985838	6228	808	332	7368
189	chr11:70550169_70550344	1549	1916	3866	7331
190	chr11:120514490_120514667	4103	1287	1918	7308
191	chr15:41991779_41991949	1049	3836	2420	7305
192	chr7:126644598_126644771	2820	618	3839	7277
193	chr7:43817871_43818053	328	285	6502	7115
194	chr11:116636765_116636943	1693	3066	2291	7050
195	chr1:171502103_171502276	471	632	5898	7001
196	chr17:71319328_71319486	1575	3176	2244	6995
197	chr12:116513704_116513881	540	4104	2348	6992
198	chr13:41335280_41335451	159	6828	0	6987
199	chr17:25842731_25842884	1228	1254	4487	6969
200	chr9:21755443_21755596	6363	576	0	6939
201	chr9:114644690_114644867	147	417	6357	6921
202	chr17:80489756_80489931	6424	334	138	6896
203	chr1:133036101_133036282	6867	7	0	6874
204	chr4:141552901_141553069	304	291	6253	6848
205	chr3:86040138_86040300	1158	203	5475	6836
206	chr4:107364882_107365071	3158	353	3316	6827
207	chr11:20164612_20164788	2267	506	4013	6786
208	chr13:43259746_43259923	164	6481	138	6783
209	chr14:55558677_55558853	958	5765	11	6734
210	chr11:69182755-69182932	680	790	5256	6726
211	chr10:28125649_28125824	1	6576	131	6708
212	chr4:150246206_150246379	460	5491	755	6706
213	chr4:89166506-89166688	287	5775	617	6679
214	chr1:152777337_152777511	257	2630	3769	6656
215	chr2:28633398_28633575	1044	1907	3672	6623
216	chr11:23332141_23332308	452	1874	4272	6598
217	chr1:92378539_92378704	6312	181	105	6598
218	chr11:96778131_96778309	1224	1259	4112	6595
219	chr13:117381577_117381755	6553	0	0	6553
220	chr4:89525534_89525699	1645	3899	1009	6553
221	chr2:30059703_30059879	1187	209	5118	6514
222	chr8:119978729_119978905	5971	120	409	6500
223	chr8:108974789_108974970	350	1955	4128	6433
224	chr8:40962202_40962352	327	6097	0	6424
225	chr8:123755460_123755631	1037	421	4905	6363
226	chr14:50923406_50923579	1640	2036	2680	6356
227	chr2:34801160_34801329	2368	1376	2595	6339
228	chr6:117915089_117915266	172	6146	0	6318
229	chr17:29178526_29178679	4382	755	1178	6315
230	chr17:70739642_70739826	1917	3594	760	6271
231	chr15:36779298-36779472	541	5661	62	6264
232	chr13:97151249_97151425	128	6112	13	6253
233	chr5:110255187_110255355	610	5616	1	6227
234	chr11:86208932-86209105	882	5102	228	6212
235	chr1:90923893_90924075	58	5845	301	6204
236	chr7:81154464_81154639	2057	3428	719	6204
237	chr13:73726595-73726777	813	2540	2816	6169
238	chr2:102971086_102971257	4	6110	0	6114
239	chr9:66990688_66990861	134	115	5835	6084
240	chr11:59553835_59554011	72	889	5107	6068
241	chr9:44740672_44740839	1168	1104	3793	6065
242	chr18:35101671-35101857	41	4080	1931	6052
243	chr5:110286917_110287093	600	2119	3333	6052
244	chr3:86117269_86117447	83	3355	2580	6018
245	chr12:111761074_111761255	128	2826	3039	5993
246	chr6:124492267_124492443	1192	238	4542	5972
247	chr1:72710682_72710857	29	1173	4746	5948
248	chr18:34539294-34539477	2247	753	2940	5940
249	chr10:62951771_62951948	228	5636	73	5937
250	chr5:108059531_108059714	38	1562	4320	5920
251	chr4:125118454_125118625	906	4949	52	5907
252	chr8:124595591_124595768	1295	4025	579	5899
253	chr19:24189347_24189520	0	0	5877	5877
254	chr6:42338694_42338874	340	227	5309	5876
255	chr17:33891958_33892130	2894	414	2513	5821
256	chr2:25388462_25388638	1986	3400	418	5804
257	chr7:125617287_125617460	300	0	5497	5797
258	chr3:94448529_94448706	2761	2065	963	5789
259	chr3:89202433_89202609	1063	3499	1220	5782
260	chr15:62209676_62209848	2672	2811	297	5780
261	chr11:101252361-101252541	617	1647	3496	5760
262	chr12:83458930_83459105	119	507	5125	5751
263	chr7:122100477_122100647	172	1761	3799	5732
264	chr1:191030507_191030684	91	275	5358	5724
265	chr17:30118733_30118907	253	5327	133	5713
266	chr8:123795887_123796056	93	702	4910	5705
267	chr17:80504867_80505042	281	432	4978	5691
268	chr15:73450836_73451017	1211	1320	3155	5686
269	chr19:7496358_7496532	1521	2206	1958	5685
270	chr11:101644935_101645114	3	308	5295	5606
271	chr5:125275096_125275272	1326	252	4014	5592
272	chr1:171087380_171087553	292	782	4514	5588
273	chr8:34189925_34190101	5	5541	9	5555
274	chr9:108336359_108336531	252	4673	619	5544
275	chr3:107861564_107861740	2810	970	1760	5540
276	chr1:65154595_65154767	2145	573	2820	5538
277	chr9:58250955_58251132	4246	880	367	5493
278	chr10:86976286_86976460	25	1084	4383	5492
279	chr11:87445584_87445757	114	943	4413	5470
280	chr11:97791002_97791180	4984	184	272	5440
281	chr11:54879198_54879374	1103	1906	2390	5399
282	chr19:5401321_5401498	3	13	5365	5381
283	chr7:45412889_45413065	391	859	4087	5337
284	chr3:129509257_129509435	1964	497	2873	5334
285	chr2:146205296_146205474	1821	1373	2132	5326
286	chr11:96786486_96786666	137	3	5184	5324
287	chr7:45153041_45153223	341	3229	1741	5311
288	chr3:121294556_121294731	665	1436	3207	5308
289	chr7:101835793-101835956	68	233	5005	5306
290	chr15:62199149_62199329	1036	4159	62	5257
291	chr11:119015011_119015207	434	4790	15	5239
292	chr12:81788257_81788442	429	364	4437	5230
293	chr1:118434602_118434774	65	1000	4164	5229
294	chr3:103904188_103904361	2160	2562	479	5201
295	chrX:103404636_103404806	931	1739	2528	5198
296	chr3:96309906_96310080	285	224	4684	5193
297	chr11:115526429_115526605	1038	249	3902	5189
298	chr6:47410483_47410660	845	249	4091	5185
299	chr11:87124280-87124451	1169	3832	179	5180
300	chr4:129333249_129333424	386	3424	1355	5165
301	chr13:64291302_64291475	453	4675	12	5140
302	chr7:45404116_45404294	129	59	4944	5132
303	chr3:51393230_51393403	1940	1890	1292	5122
304	chr15:99011519_99011699	4336	182	601	5119
305	chr15:102348646_102348820	1391	1103	2604	5098
306	chr19:5792049_5792225	196	56	4777	5029
307	chr11:50156216_50156391	337	954	3731	5022
308	chr10:79792171_79792349	1586	844	2590	5020
309	chr2:144560876_144561054	1190	1838	1992	5020
310	chr2:25367773_25367947	558	562	3890	5010
311	chr5:143231502_143231682	409	523	4072	5004
312	chr8:124064575_124064737	1195	2350	1458	5003
313	chr15:99028258_99028436	502	4471	9	4982
314	chr3:86140032_86140210	201	4717	62	4980
315	chr13:95285480_95285656	656	456	3853	4965
316	chr7:43662585_43662767	2049	2815	89	4953
317	chr12:75732026_75732203	618	451	3877	4946
318	chr5:25521100_25521281	405	4265	259	4929
319	chr11:69757002-69757171	128	604	4161	4893
320	chr16:47547810_47547983	4864	0	20	4884
321	chr2:79397596_79397773	334	196	4349	4879
322	chr15:76908375_76908545	133	1329	3415	4877
323	chr19:4820961_4821138	2929	1657	279	4865
324	chr10:91128479_91128657	1190	3287	387	4864
325	chr3:142438854_142439028	4330	49	475	4854
326	chr8:123752678_123752853	1025	1285	2529	4839
327	chr15:99450253_99450425	86	18	4725	4829
328	chr5:91912951_91913131	30	4709	78	4817
329	chr15:31226746_31226919	328	856	3616	4800
330	chr16:56077463_56077640	479	3790	530	4799
331	chr3:116951301_116951477	1263	1199	2331	4793
332	chr14:76480873_76481048	652	2249	1857	4758
333	chr11:97648000_97648178	156	355	4243	4754
334	chr17:78915328_78915500	423	4246	84	4753
335	chr15:84876620_84876793	216	954	3563	4733
336	chrX:12321035_12321212	146	3727	824	4697
337	chr4:150316950_150317116	155	4438	95	4688
338	chr11:77927459_77927633	223	2018	2432	4673
339	chr17:29178295_29178463	2299	396	1978	4673
340	chr4:43528633_43528810	573	329	3759	4661
341	chr6:47483409_47483586	82	1857	2706	4645
342	chrX:103138770_103138943	276	3915	450	4641
343	chr4:150539573-150539754	222	4312	100	4634
344	chr10:127314948_127315124	359	4226	45	4630
345	chr16:52388931_52389100	851	1961	1817	4629
346	chr10:110807048_110807223	246	43	4337	4626
347	chr10:79924502-79924678	592	1485	2546	4623
348	chr5:146765858_146766049	218	35	4368	4621
349	chr11:84062142_84062321	73	1339	3193	4605
350	chr3:96483170_96483332	277	212	4072	4561
351	chr3:31060812_31060982	1350	968	2219	4537
352	chr11:107129315_107129494	52	88	4378	4518
353	chr10:120126201_120126378	861	2281	1371	4513
354	chr8:15073415_15073595	1129	465	2913	4507
355	chr11:106805973_106806153	624	1106	2746	4476
356	chr12:69160908_69161084	1899	1502	1064	4465
357	chr8:119978499_119978680	3396	72	997	4465
358	chr3:151413746-151413922	61	174	4219	4454
359	chr2:155950602_155950779	3968	90	384	4442
360	chr15:62062066_62062242	2274	1928	236	4438
361	chr1:19176618_19176796	864	444	3129	4437
362	chr12:79199189_79199373	175	54	4191	4420
363	chr7:120628890_120629063	1433	2354	627	4414
364	chrX:74014986_74015156	1313	2230	861	4404
365	chr19:34921321_34921495	731	2898	773	4402
366	chr11:8590203_8590387	220	3697	482	4399
367	chr5:121594718_121594889	2874	540	984	4398
368	chr11:79249097-79249274	526	3656	207	4389
369	chr12:50652199_50652372	439	3707	242	4388
370	chr6:86513610_86513784	80	238	4058	4376
371	chr15:102450676_102450850	3196	361	807	4364
372	chr3:121547320_121547496	2176	2007	180	4363
373	chr9:75497798_75497974	1159	2992	208	4359
374	chr17:56268671_56268848	2884	740	705	4329
375	chr8:25624297_25624463	34	3270	1003	4307
376	chr1:15986150_15986323	884	222	3199	4305
377	chr1:88596613_88596788	420	312	3565	4297
378	chr6:38547005_38547183	2202	721	1365	4288
379	chr14:46791290_46791467	1777	2100	393	4270
380	chr11:87072761_87072939	682	1670	1916	4268
381	chr11:77663359_77663535	94	320	3852	4266
382	chr16:8765238-8765415	294	209	3755	4258
383	chr11:95872320_95872490	31	56	4170	4257
384	chr1:72565561_72565705	3760	108	383	4251
385	chr4:109022410_109022575	65	3590	591	4246
386	chr10:91168499_91168655	3136	934	172	4242
387	chr12:72058005_72058188	513	1151	2577	4241
388	chr15:102053199-102053376	1296	2792	132	4220
389	chr17:25100771_25100938	1424	2395	395	4214
390	chr11:86595084_86595256	86	3923	196	4205
391	chr2:34792774_34792951	215	2007	1963	4185
392	chr11:87435330_87435512	994	513	2675	4182
393	chr8:79637078_79637255	1202	1303	1677	4182
394	chr14:69018619_69018791	98	282	3793	4173
395	chr11:96799536_96799710	213	558	3400	4171
396	chr1:16751707_16751884	544	2974	650	4168
397	chr7:126486495_126486664	206	538	3422	4166
398	chr13:72103178_72103350	109	3062	982	4153
399	chr12:83586920_83587100	182	3906	57	4145
400	chr4:44094290_44094446	87	4054	0	4141
401	chr7:98204873_98205038	180	3946	13	4139
402	chr16:33660817_33660985	937	231	2970	4138
403	chr7:27232370_27232546	544	1394	2200	4138
404	chr9:37507110_37507286	2045	1895	183	4123
405	chr9:109968061_109968239	1019	1831	1271	4121
406	chr19:45067944_45068111	241	630	3244	4115
407	chr9:21133913_21134091	867	2931	309	4107
408	chr8:123220279_123220453	1619	2446	40	4105
409	chr4:141440591_141440756	1754	2334	0	4088
410	chr6:83097171_83097347	4072	5	0	4077
411	chr8:124658967_124659139	595	121	3360	4076
412	chr2:31681131_31681301	2584	1134	352	4070
413	chr8:84621571_84621745	280	117	3666	4063
414	chr7:45284039_45284204	4046	13	0	4059
415	chr4:131948624_131948811	156	3898	1	4055
416	chr16:23160099_23160285	801	174	3067	4042
417	chr2:165389051_165389228	305	1207	2522	4034
418	chr7:99508098_99508275	2400	540	1084	4024
419	chr10:126876135_126876317	339	3593	91	4023
420	chr3:66998858_66999028	304	1393	2323	4020
421	chr10:22009277_22009448	3305	567	145	4017
422	chr3:95383937_95384110	90	1297	2628	4015
423	chr11:101688651_101688828	2	1739	2273	4014
424	chr5:125365823_125365996	425	1333	2249	4007
425	chr4:89735614_89735790	226	3414	354	3994
426	chrX:101702734-101702906	7	3939	46	3992
427	chr4:14866169_14866346	41	2127	1820	3988
428	chr11:62545328_62545507	167	326	3489	3982
429	chr11:97637242_97637420	242	2468	1252	3962
430	chr5:118558586_118558768	272	455	3231	3958
431	chr6:120568275_120568421	2087	1451	406	3944
432	chr9:36769262_36769436	616	2894	387	3897
433	chr4:41276209_41276385	168	1514	2213	3895
434	chr10:82926675_82926846	176	168	3537	3881
435	chr10:75844123_75844300	1482	636	1761	3879
436	chr5:115164250_115164593	146	346	3384	3876
437	chr11:87462938_87463111	1278	1751	837	3866
438	chr16:8867245-8867421	238	198	3425	3861
439	chr11:4326404_4326579	1264	1489	1104	3857
440	chr2:167034762_167034925	2808	1036	13	3857
441	chr12:73173352_73173527	123	468	3257	3848
442	chr11:77631647_77631822	409	70	3343	3822
443	chr7:126694819_126694999	93	3717	6	3816
444	chr6:83866383_83866561	1596	924	1292	3812
445	chr2:121408145_121408306	218	3580	0	3798
446	chr1:63180576_63180744	842	2180	773	3795
447	chr15:64228074_64228242	523	3137	127	3787
448	chr10:19567435_19567597	374	3369	42	3785
449	chr11:117623598_117623772	6	3777	0	3783
450	chr11:52079753_52079930	175	140	3459	3774
451	chr4:150226505_150226684	192	286	3294	3772
452	chr4:147871945_147872117	0	3770	0	3770
453	chr3:19480529_19480699	891	1465	1413	3769
454	chr5:105451376_105451552	46	3709	8	3763
455	chr1:132431410_132431589	300	616	2846	3762
456	chr18:53587215_53587392	89	277	3365	3731
457	chr5:122820429_122820602	50	1146	2534	3730
458	chr8:122560895_122561046	368	498	2864	3730
459	chr6:94405143_94405314	766	1640	1317	3723
460	chr4:108227769_108227946	1046	1694	980	3720
461	chr5:5352809_5352986	2921	655	143	3719
462	chr2:153365089_153365266	309	3186	220	3715
463	chr2:30231856_30232036	145	3411	154	3710
464	chr11:97634416_97634592	431	1933	1343	3707
465	chr19:4812658_4812833	684	2353	670	3707
466	chr9:73092559_73092740	1230	264	2213	3707
467	chr12:11292128_11292305	1251	1330	1116	3697
468	chr12:110982189_110982344	300	45	3351	3696
469	chr17:56175755_56175928	2700	967	28	3695
470	chr1:58800880-58801054	335	2399	960	3694
471	chr8:105572996_105573168	113	3542	35	3690
472	chr7:45739748_45739923	68	224	3388	3680
473	chr2:3297023_3297205	2473	613	592	3678
474	chr15:98986258_98986418	1666	1100	910	3676
475	chr3:107534738_107534917	328	2642	706	3676
476	chr7:30109555_30109731	1007	35	2632	3674
477	chr10:26833307_26833483	1733	507	1433	3673
478	chr11:97593471_97593629	1105	622	1943	3670
479	chr4:141298475_141298658	998	1243	1419	3660
480	chr1:75234224_75234389	669	341	2642	3652
481	chr5:23473240-23473416	942	2706	4	3652
482	chr7:134033749_134033926	486	195	2960	3641
483	chr2:33152039_33152210	1082	2239	318	3639
484	chr6:86486896_86487051	3515	116	3	3634
485	chr18:6759703_6759878	581	304	2748	3633
486	chr10:80743114_80743292	872	719	2039	3630
487	chr6:29391452_29391624	715	177	2738	3630
488	chr3:90065881-90066055	210	2312	1098	3620
489	chr10:82852766_82852947	1462	375	1759	3596
490	chr12:111649932_111650110	495	3016	73	3584
491	chr3:69015716_69015893	212	2700	667	3579
492	chr9:47426986_47427162	165	1745	1669	3579
493	chr7:109984869_109985042	193	336	3046	3575
494	chr9:72824304_72824471	284	1806	1485	3575
495	chr13:100649990_100650170	232	2309	1030	3571
496	chr15:78964246_78964424	2203	1115	243	3561
497	chr19:47544706_47544883	1518	1147	869	3534
498	chr11:6418368_6418532	145	3379	0	3524
499	chr12:59039224_59039403	577	2357	580	3514
500	chr17:36254269_36254443	1165	1097	1246	3508
501	chr11:97049032_97049206	1941	1033	533	3507
502	chr3:9149324_9149504	77	80	3324	3481
503	chr14:34511280-34511443	2744	592	132	3468
504	chr2:107031252_107031426	0	148	3297	3445
505	chr2:154600789_154600963	1570	1715	154	3439
506	chr15:75804577_75804762	20	27	3387	3434
507	chr10:128372284_128372464	651	580	2198	3429
508	chr7:16256169-16256343	1098	677	1653	3428
509	chr19:45004952_45005122	1630	1559	236	3425
510	chr8:123870805_123870982	2728	0	691	3419
511	chr12:69213643_69213819	662	1184	1569	3415
512	chr7:45780039_45780223	37	479	2895	3411
513	chr1:74664159_74664337	314	2958	137	3409
514	chr4:89401589_89401764	20	2602	773	3395
515	chr9:35185813-35185993	292	3100	0	3392
516	chr4:116056953_116057130	333	724	2331	3388
517	chr13:23423159_23423328	89	58	3237	3384
518	chr18:80431268-80431442	79	3304	1	3384
519	chr10:12964881_12965068	162	2505	714	3381
520	chr8:123957744_123957915	305	2583	484	3372
521	chr14:55441048_55441228	385	945	2038	3368
522	chr7:27586711_27586894	847	656	1859	3362
523	chr10:13797695-13797859	73	3273	15	3361
524	chr2:153116668_153116843	2848	26	485	3359
525	chr13:55774009_55774187	807	2202	343	3352
526	chr5:137774280_137774455	32	114	3203	3349
527	chr9:44377589_44377750	2122	737	474	3333
528	chr9:73112875_73113049	1068	1281	984	3333
529	chr9:14582341_14582521	72	3260	0	3332
530	chr11:101985699_101985872	1253	1553	522	3328
531	chr13:117207506_117207671	41	389	2897	3327
532	chr6:48079775_48079952	785	936	1598	3319
533	chr14:32140002_32140177	36	3168	112	3316
534	chr4:32651126_32651286	143	3161	4	3308
535	chr10:10544559_10544735	60	3139	103	3302
536	chr2:29532469_29532645	293	1268	1739	3300
537	chr3:51180881_51181054	363	639	2293	3295
538	chr11:46578278_46578455	7	5	3281	3293
539	chr5:129937603_129937785	272	96	2925	3293
540	chr10:62794544_62794721	307	249	2720	3276
541	chr19:53598167_53598349	2438	267	570	3275
542	chr4:136325106_136325285	73	1908	1284	3265
543	chr9:36812874_36813042	1050	559	1655	3264
544	chr13:24930817-24930990	164	171	2926	3261
545	chr9:108136165_108136338	324	2627	309	3260
546	chr3:54685423_54685588	1207	174	1877	3258
547	chr11:102766262_102766431	521	334	2402	3257
548	chr19:53413511_53413689	104	14	3135	3253
549	chr11:103897698_103897874	96	39	3112	3247
550	chr5:148781970_148782152	467	359	2414	3240
551	chr2:152863843_152864016	131	158	2947	3236
552	chr4:105301162_105301312	618	2613	0	3231
553	chr4:108143251_108143430	274	233	2719	3226
554	chr4:132926736_132926914	123	681	2422	3226
555	chr6:29648396_29648579	411	928	1884	3223
556	chr9:71643528_71643703	432	2627	162	3221
557	chr4:116193429_116193608	673	1800	743	3216
558	chr16:17508245_17508421	157	1895	1151	3203
559	chr1:52112853_52113026	1390	555	1253	3198
560	chr8:105916283_105916457	169	584	2437	3190
561	chr5:145098579_145098751	184	1297	1708	3189
562	chr19:3240047_3240214	932	1279	963	3174
563	chr9:65197412-65197589	301	267	2602	3170
564	chr5:29711186_29711360	5	176	2982	3163
565	chr12:69194609_69194785	678	903	1567	3148
566	chr11:104696448_104696799	180	1690	1276	3146
567	chr11:77672316_77672494	296	519	2319	3134
568	chr3:152226878_152227054	618	2258	251	3127
569	chr10:80743521_80743695	778	137	2206	3121
570	chr8:122558586_122558763	1161	980	970	3111
571	chr2:146339027_146339205	253	156	2694	3103
572	chr15:85337575-85337751	111	1020	1964	3095
573	chr5:143034787_143034965	1730	1229	135	3094
574	chr9:53608950_53609125	748	931	1413	3092
575	chr5:53636175-53636331	34	3046	9	3089
576	chr12:108365153-108365313	13	3	3072	3088
577	chr15:97784002-97784169	1752	447	872	3071
578	chr3:53078858_53079019	1928	1124	19	3071
579	chr6:85066850_85067025	564	2449	56	3069
580	chr9:114502475_114502652	150	2337	582	3069
581	chr1:51521228_51521386	277	2787	2	3066
582	chr11:84154421_84154588	2254	137	669	3060
583	chr2:181625337_181625515	124	2878	58	3060
584	chr10:127072237_127072419	609	1807	642	3058
585	chr1:34435767_34435917	2154	152	743	3049
586	chr11:87432668_87432843	2567	476	5	3048
587	chr13:93615136_93615301	172	1353	1523	3048
588	chr11:69619635_69619809	1316	610	1116	3042
589	chr10:81269837-81270009	427	1073	1540	3040
590	chr7:100164554_100164728	1087	1108	845	3040
591	chr5:65553288_65553459	357	146	2532	3035
592	chr13:64111799_64111974	1028	990	1015	3033
593	chr11:97884716_97884893	1731	972	321	3024
594	chr8:110910898_110911057	464	366	2194	3024
595	chr19:8810158_8810332	1531	1294	193	3018
596	chr5:33033626_33033803	1034	1168	816	3018
597	chr17:71563293_71563469	755	1837	420	3012
598	chr1:193254119_193254290	1618	486	906	3010
599	chr17:47033299_47033466	476	48	2486	3010
600	chr14:34513473_34513647	1981	824	203	3008
601	chr7:19226520_19226696	17	2823	161	3001
602	chr17:29613630_29613807	1138	1458	401	2997
603	chr2:152292214_152292381	1601	927	457	2985
604	chr7:127450525_127450696	296	261	2426	2983
605	chr1:72239324_72239501	300	295	2384	2979
606	chr6:125412704_125412876	220	1692	1067	2979
607	chr9:44378636_44378814	561	2417	0	2978
608	chr10:25395337_25395489	372	2576	28	2976
609	chr1:185314499_185314675	888	1896	189	2973
610	chr8:86919477_86919656	1066	1625	275	2966
611	chr13:54479124_54479307	0	0	2965	2965
612	chr8:111311579-111311751	908	1814	243	2965
613	chr9:71161517_71161693	24	95	2833	2952
614	chr1:156021511_156021688	100	386	2464	2950
615	chr6:116000243_116000414	659	119	2170	2948
616	chr19:6944344_6944515	858	935	1149	2942
617	chr11:75582360_75582540	537	1391	1013	2941
618	chr15:101243895_101244069	240	56	2644	2940
619	chr18:74977492_74977676	460	2146	329	2935
620	chr10:80111831_80112007	652	2090	192	2934
621	chr10:12797934_12798110	207	1356	1370	2933
622	chr17:57042294_57042468	30	1244	1657	2931
623	chr3:89267949_89268125	388	1052	1491	2931
624	chr17:35535451_35535622	314	1275	1338	2927
625	chr6:134811489_134811724	55	2406	458	2919
626	chr12:112991021_112991196	342	1235	1334	2911
627	chr7:116584736_116584914	0	1643	1263	2906
628	chr7:27644919_27645086	236	50	2619	2905
629	chr12:108764769_108764946	26	2874	0	2900
630	chr1:60530233-60530409	55	2834	6	2895
631	chr9:66538596_66538779	294	2003	597	2894
632	chr19:18749006_18749187	2029	808	52	2889
633	chr3:20076139_20076312	76	91	2721	2888
634	chr19:4848940_4849117	136	292	2459	2887
635	chr17:23581996_23582169	579	388	1919	2886
636	chr1:161067849_161068026	330	154	2399	2883
637	chr17:29496511_29496677	1270	1562	42	2874
638	chr5:92134928_92135103	702	1715	451	2868
639	chr17:33761678_33761858	816	1872	169	2857
640	chr8:123415306_123415490	343	469	2045	2857
641	chr10:17918327_17918504	56	111	2675	2842
642	chr17:5456537_5456704	254	642	1942	2838
643	chr2:104828023_104828197	0	2837	0	2837
644	chr7:30965095_30965268	194	410	2232	2836
645	chr3:119879978_119880143	222	891	1722	2835
646	chr11:103696659_103696828	62	1879	890	2831
647	chr19:57297071_57297244	20	2048	761	2829
648	chr4:135965691-135965847	1000	1714	106	2820
649	chr7:43284170_43284339	503	2200	115	2818
650	chr8:25214821-25214994	341	333	2139	2813
651	chr12:76885822_76885997	47	2569	194	2810
652	chr4:135354981_135355158	622	803	1377	2802
653	chr11:29532121_29532298	907	1575	319	2801
654	chr6:148994112_148994285	222	276	2303	2801
655	chr8:106098761_106098945	187	2206	406	2799
656	chr18:75376220-75376395	24	649	2124	2797
657	chr6:70823493_70823671	879	539	1374	2792
658	chr7:112499217-112499384	164	2616	12	2792
659	chr3:89842515_89842692	204	1721	866	2791
660	chr4:11250890_11251067	260	774	1756	2790
661	chr4:94611645_94611817	231	122	2437	2790
662	chr5:21001607_21001776	409	1796	583	2788
663	chr16:45930012_45930190	986	1304	492	2782
664	chr12:4958689_4958860	241	2531	3	2775
665	chr3:51228459-51228626	280	881	1611	2772
666	chr10:12978612_12978785	99	194	2474	2767
667	chr11:94969958_94970133	0	193	2568	2761
668	chr15:82865333_82865508	224	2398	133	2755
669	chr11:103047146_103047319	86	2536	131	2753
670	chr15:57970860_57971040	1365	979	407	2751
671	chr16:18511124_18511309	1478	224	1045	2747
672	chr15:98820182_98820363	166	30	2548	2744
673	chr9:21736092_21736267	311	2201	232	2744
674	chr2:119980268_119980439	121	2589	26	2736
675	chr9:32639714-32639886	1151	1572	12	2735
676	chr2:181190290-181190468	492	1444	798	2734
677	chr13:100780189_100780371	1007	1128	598	2733
678	chr13:107036978_107037157	22	80	2631	2733
679	chr5:122262737_122262910	167	337	2227	2731
680	chr17:80214002_80214178	394	585	1751	2730
681	chr10:61487409_61487581	19	2137	572	2728
682	chr18:38227634_38227813	833	1849	41	2723
683	chr15:73273137_73273318	47	2585	88	2720
684	chr9:114645981_114646159	807	595	1315	2717
685	chr15:55507710_55507888	343	662	1710	2715
686	chr16:22106417_22106593	369	706	1638	2713
687	chr11:69184249_69184426	551	1563	597	2711
688	chr2:119609509_119609685	766	1866	73	2705
689	chr10:128901990_128902162	237	113	2350	2700
690	chr11:85202988_85203164	281	2260	159	2700
691	chr6:49265211_49265376	1239	344	1115	2698
692	chr1:58434749_58434927	380	14	2303	2697
693	chr16:35998864_35999022	0	1874	817	2691
694	chr1:39288250_39288427	2360	288	39	2687
695	chr10:63385893_63386078	95	525	2062	2682
696	chr8:19950415_19950593	98	2502	78	2678
697	chr5:90101602_90101780	293	1538	840	2671
698	chr17:56637014_56637191	867	434	1368	2669
699	chr7:126483729_126483904	777	1176	710	2663
700	chr13:64296778_64296957	599	1441	621	2661
701	chr19:32937213-32937406	9	43	2607	2659
702	chr16:31994659_31994836	0	347	2309	2656
703	chr2:152843847_152844024	1511	513	630	2654
704	chr11:60803019_60803196	171	2466	7	2644
705	chr13:54530877_54531053	46	2471	126	2643
706	chr11:49648917-49649091	359	478	1802	2639
707	chr11:105122030_105122207	307	607	1721	2635
708	chr9:116223137_116223308	63	2438	131	2632
709	chr14:32078794_32078954	360	2167	104	2631
710	chr1:33620077-33620255	241	2365	24	2630
711	chr17:29027462-29027637	1337	417	875	2629
712	chr17:31657163_31657320	357	834	1435	2626
713	chr17:35884265_35884416	715	1130	781	2626
714	chr12:73693629_73693799	273	1163	1189	2625
715	chr4:126046346_126046520	329	607	1684	2620
716	chr9:107764160-107764322	211	1854	555	2620
717	chr11:77782918_77783078	471	1644	503	2618
718	chr9:54737442_54737618	2238	123	252	2613
719	chr11:87483929_87484105	1262	1183	165	2610
720	chr4:137447102_137447277	281	61	2265	2607
721	chr7:80167607_80167788	219	212	2175	2606
722	chr2:4622564_4622745	971	1439	195	2605
723	chr7:68219930_68220107	517	2054	29	2600
724	chr11:107674457_107674634	68	168	2360	2596
725	chr5:124097615_124097787	452	266	1878	2596
726	chr1:182029657_182029830	701	336	1557	2594
727	chr9:70023888_70024060	1163	428	1003	2594
728	chr12:108325085_108325254	96	446	2050	2592
729	chr9:57284371_57284540	1560	627	405	2592
730	chr4:62455296_62455473	138	247	2204	2589
731	chr1:184886494_184886672	84	2457	47	2588
732	chr13:119692963_119693140	31	315	2240	2586
733	chr2:84720119_84720295	56	83	2446	2585
734	chr1:60513835_60514005	90	2346	148	2584
735	chr2:146075480-146075654	720	911	953	2584
736	chr2:75678142-75678319	545	1422	615	2582
737	chr1:74756801-74757144	627	256	1694	2577
738	chr6:125432093_125432266	182	341	2052	2575
739	chr2:155370419_155370591	153	1329	1092	2574
740	chr5:90345368_90345534	510	1662	396	2568
741	chr16:36859385_36859563	637	1859	71	2567
742	chr17:26718038_26718214	596	1115	855	2566
743	chr12:8638972_8639147	483	1360	721	2564
744	chr2:130275275_130275439	613	1090	860	2563
745	chr18:35602515_35602688	500	1739	321	2560
746	chr17:66144605_66144773	157	2402	0	2559
747	chr1:72564357_72564528	1295	1114	146	2555
748	chr1:164222640_164222816	590	1206	755	2551
749	chr5:31141137-31141314	1969	287	292	2548
750	chr10:63424150_63424316	59	92	2391	2542
751	chr3:121617007_121617193	762	127	1652	2541
752	chr6:125008255_125008430	84	288	2168	2540
753	chr8:91550398_91550571	112	281	2147	2540
754	chr8:13212058_13212230	2381	127	23	2531
755	chr1:169909657_169909833	28	1245	1252	2525
756	chr7:143501254_143501427	13	2494	14	2521
757	chr19:42081849_42082028	519	1021	976	2516
758	chr18:36836164-36836340	19	29	2466	2514
759	chr1:134616969_134617152	378	1408	720	2506
760	chr11:94325146_94325323	663	77	1765	2505
761	chr19:5733071-5733223	33	384	2080	2497
762	chr11:68977776_68977954	628	335	1533	2496
763	chr16:32327171_32327349	91	316	2084	2491
764	chr1:165611762_165611934	75	1772	640	2487
765	chr14:61568833_61569003	154	728	1604	2486
766	chr16:4474237_4474415	1976	500	6	2482
767	chr4:126222942_126223117	574	1522	383	2479
768	chr15:75930715_75930890	1192	197	1088	2477
769	chr19:32417554_32417730	199	32	2246	2477
770	chr2:71941313_71941488	0	2457	10	2467
771	chr17:70838396_70838572	102	423	1939	2464
772	chr14:76477808_76477987	55	126	2277	2458
773	chr17:56430348_56430516	737	1720	0	2457
774	chr15:89430696_89430865	303	581	1571	2455
775	chr8:123625729_123625916	715	1035	705	2455
776	chrX:77762043_77762219	978	1441	36	2455
777	chr8:123747010_123747181	606	185	1659	2450
778	chr11:95649847_95650031	805	495	1141	2441
779	chr5:115653399_115653576	534	601	1305	2440
780	chr11:32605777-32605940	559	1778	95	2432
781	chr13:14193990-14194161	96	2190	138	2424
782	chr4:126546962-126547140	341	1197	884	2422
783	chr17:85107371_85107548	68	2255	98	2421
784	chr13:56360637_56360811	39	128	2253	2420
785	chr11:107476166_107476336	1134	119	1158	2411
786	chr17:50268901_50269059	32	2379	0	2411
787	chr16:4917500_4917654	107	2271	31	2409
788	chr5:36375037_36375219	35	240	2134	2409
789	chr10:82862135-82862311	71	502	1833	2406
790	chr9:114593093_114593270	221	2127	54	2402
791	chr2:154395267_154395444	1332	951	118	2401
792	chr3:96590878_96591083	415	231	1755	2401
793	chr5:35579261_35579438	460	1481	460	2401
794	chr19:5707375_5707556	1151	991	252	2394
795	chr5:138227907_138228083	167	501	1724	2392
796	chr11:103955546-103955724	1252	236	899	2387
797	chr15:98575675-98575831	1182	280	923	2385
798	chr18:50022015_50022184	360	2022	0	2382
799	chr11:48773963_48774139	465	178	1737	2380
800	chr5:30678277_30678447	255	364	1759	2378
801	chr4:34563456-34563615	200	2006	170	2376
802	chr3:103178975_103179152	1117	1175	80	2372
803	chr11:4836323_4836502	757	728	883	2368
804	chr12:17204912_17205095	156	159	2038	2353
805	chr11:51968569-51968747	152	291	1904	2347
806	chr9:31443779_31443949	77	2177	90	2344
807	chr5:115236778_115236950	1202	464	674	2340
808	chr7:127839849_127840026	176	1860	303	2339
809	chr19:43943862_43944038	309	874	1153	2336
810	chr11:102416308_102416484	348	513	1473	2334
811	chr8:117473808_117473987	293	1949	90	2332
812	chr12:3631619_3631797	145	292	1893	2330
813	chr12:103423213_103423388	50	1831	444	2325
814	chr9:97080952-97081129	446	1590	283	2319
815	chr10:80339333-80339505	459	126	1730	2315
816	chr12:104978152_104978328	1167	818	329	2314
817	chr6:39516238_39516414	76	55	2180	2311
818	chr6:47221838_47222015	817	1070	423	2310
819	chr7:143660700_143660872	72	452	1786	2310
820	chr5:124435322_124435500	1021	370	917	2308
821	chr15:96413678-96413849	1195	964	144	2303
822	chr11:115521565_115521735	1140	686	475	2301
823	chr11:106064641_106064815	1463	563	271	2297
824	chr13:3555751_3555922	800	1278	212	2290
825	chrX:162762362-162762541	190	708	1390	2288
826	chr13:23280181-23280355	86	89	2110	2285
827	chr17:34995173_34995349	142	1095	1048	2285
828	chr8:111083942_111084120	138	210	1933	2281
829	chr12:111674731_111674902	54	52	2172	2278
830	chr9:46272570_46272756	460	271	1545	2276
831	chr12:51638195-51638362	329	1945	0	2274
832	chr7:19347293_19347474	177	1952	137	2266
833	chr11:80052039_80052211	260	1294	709	2263
834	chr11:96090381_96090557	255	474	1533	2262
835	chr10:128214331_128214508	2	18	2241	2261
836	chr11:114750980_114751156	163	407	1687	2257
837	chr5:73408440_73408617	449	687	1119	2255
838	chr8:83754910_83755087	0	1	2252	2253
839	chr11:117630466_117630643	339	380	1533	2252
840	chr12:80471077_80471248	419	489	1344	2252
841	chr11:68840899_68841093	143	1052	1055	2250
842	chr3:95913992_95914168	356	169	1725	2250
843	chr11:74878835_74879004	107	251	1891	2249
844	chr16:96092621_96092793	1320	557	368	2245
845	chr11:70698144_70698319	271	119	1850	2240
846	chr8:111066544-111066726	116	301	1821	2238
847	chr1:135353315_135353673	1058	34	1142	2234
848	chr14:121826515_121826692	342	342	1548	2232
849	chr3:36166473_36166646	1162	1069	0	2231
850	chr5:150748485_150748658	243	1926	61	2230
851	chr6:120495586_120495768	460	424	1344	2228
852	chr4:32588562_32588729	1539	604	79	2222
853	chr15:36742265_36742441	1765	371	84	2220
854	chr14:55715875_55716049	394	1547	278	2219
855	chr11:60400638_60400815	1458	619	141	2218
856	chr19:32219887_32220048	1676	438	102	2216
857	chr14:63560718_63560894	418	1692	105	2215
858	chr1:105658640_105658817	128	2042	43	2213
859	chr4:108012994_108013177	321	1331	561	2213
860	chr6:72872736_72872906	14	233	1966	2213
861	chr10:40373525_40373694	297	1188	727	2212
862	chr11:79137775-79137945	383	1755	73	2211
863	chr10:62691996_62692161	51	515	1644	2210
864	chr11:20872353_20872527	224	5	1981	2210
865	chr18:35949685_35949863	537	753	919	2209
866	chr12:80762552_80762735	141	2063	0	2204
867	chr17:12784262_12784458	1213	358	633	2204
868	chr12:8284102_8284273	1948	181	71	2200
869	chr15:72998700_72998892	79	1517	603	2199
870	chr4:117059558_117059718	422	243	1534	2199
871	chr19:36508634_36508810	284	1595	315	2194
872	chr15:102324914_102325069	499	189	1505	2193
873	chr12:4123766_4123942	188	286	1715	2189
874	chr3:95883976_95884159	1038	426	721	2185
875	chr1:72141608_72141777	682	216	1286	2184
876	chr3:89482987_89483160	1706	270	207	2183
877	chr1:92198230_92198405	80	48	2051	2179
878	chr11:70411446_70411619	1170	249	759	2178
879	chr1:9740570_9740751	96	1958	124	2178
880	chr6:120909925-120910097	1918	238	22	2178
881	chr4:44946125_44946296	526	636	1011	2173
882	chr17:24482331-24482489	216	431	1523	2170
883	chr7:100983963_100984141	0	821	1348	2169
884	chr11:72311996-72312174	32	2048	86	2166
885	chr9:72410820_72410996	101	74	1989	2164
886	chr4:123579168_123579344	182	607	1374	2163
887	chr17:32072561_32072737	459	1683	16	2158
888	chr1:89027968_89028147	630	891	637	2158
889	chr10:127683764_127683939	121	90	1946	2157
890	chr7:141545068_141545246	1702	49	404	2155
891	chr6:17088194_17088363	124	1872	157	2153
892	chr4:59804387_59804557	1685	132	330	2147
893	chr12:8746789-8746967	373	1360	413	2146
894	chr10:34265083-34265273	188	806	1151	2145
895	chr2:167068799_167069030	815	311	1015	2141
896	chr3:58596507_58596673	74	1970	94	2138
897	chr13:113048506_113048677	1199	453	485	2137
898	chr9:35204222-35204394	672	1461	2	2135
899	chr11:115414433_115414601	844	115	1172	2131
900	chr16:14352427_14352606	491	24	1615	2130
901	chr17:26246701_26246879	275	424	1429	2128
902	chr5:24133993_24134169	307	1558	262	2127
903	chr4:135922401_135922589	714	431	977	2122
904	chr2:167069394_167069571	771	119	1231	2121
905	chr4:32663957_32664131	217	1805	99	2121
906	chr16:79169143_79169319	1889	126	105	2120
907	chr4:59320009_59320186	92	315	1713	2120
908	chr9:45992317_45992493	161	87	1871	2119
909	chr9:67072045-67072215	429	792	898	2119
910	chr17:46692819_46693011	253	574	1290	2117
911	chr5:65583892_65584070	374	739	1002	2115
912	chr3:94617640_94617813	821	517	776	2114
913	chrX:142471494-142471673	1017	753	343	2113
914	chr3:129502301_129502470	1250	203	656	2109
915	chr8:105564777_105564952	34	125	1948	2107
916	chr5:24704043-24704221	371	1513	222	2106
917	chr14:52189498_52189663	187	1254	663	2104
918	chr16:32299771_32299959	161	1642	301	2104
919	chr8:104417064_104417239	369	1690	45	2104
920	chr9:119111674_119111860	620	130	1354	2104
921	chr10:126923045_126923221	464	466	1164	2094
922	chr18:36137734_36137907	306	1025	763	2094
923	chr17:46852458_46852631	131	1734	228	2093
924	chr15:79071437_79071617	498	360	1232	2090
925	chr7:49270485_49270650	444	681	964	2089
926	chr3:90187635_90187814	14	0	2074	2088
927	chr16:10842086_10842257	816	576	695	2087
928	chr16:47648303_47648481	0	833	1254	2087
929	chr9:110892317_110892493	58	2024	4	2086
930	chr11:102962630_102962807	200	1474	409	2083
931	chr8:123101333_123101505	197	73	1811	2081
932	chr9:65965390_65965562	273	1240	568	2081
933	chr4:108197389_108197567	219	606	1254	2079
934	chr17:46773906_46774060	758	1241	77	2076
935	chr18:21389923_21390097	139	1223	714	2076
936	chr5:86228740_86228921	897	646	530	2073
937	chr6:38444190_38444362	272	578	1222	2072
938	chr5:143246521_143246698	1038	841	192	2071
939	chr3:58570117_58570293	942	905	222	2069
940	chr11:106141089_106141263	86	520	1462	2068
941	chrX:103627792-103627968	1097	728	243	2068
942	chr19:32753189_32753369	260	1800	3	2063
943	chr7:6174452_6174633	353	1678	32	2063
944	chr10:99463652_99463821	13	2043	6	2062
945	chr7:118743264_118743440	115	1924	23	2062
946	chr15:98999031_98999210	675	108	1277	2060
947	chr3:104581750_104581923	392	1083	584	2059
948	chr8:11621252_11621423	679	1201	177	2057
949	chr6:47334377_47334552	827	113	1115	2055
950	chr3:105057785_105057959	1384	161	508	2053
951	chr5:142510656_142510825	587	1370	95	2052
952	chr1:58609710_58609888	25	135	1891	2051
953	chr5:113954049_113954208	321	1675	55	2051
954	chr10:128099639_128099817	302	831	915	2048
955	chr12:4583523_4583694	725	456	864	2045
956	chr17:47017561_47017739	652	1291	102	2045
957	chr11:70628163_70628339	1338	375	330	2043
958	chr5:31140672_31140849	778	980	284	2042
959	chr11:17238803_17238978	225	1812	4	2041
960	chr13:43298880_43299058	555	1252	233	2040
961	chr9:56491161_56491330	5	1790	244	2039
962	chr11:84835650-84835825	375	1652	10	2037
963	chr2:69727420_69727593	199	1496	342	2037
964	chr10:68229144_68229320	104	1892	40	2036
965	chr17:71647709-71647856	470	1366	200	2036
966	chr5:30703456_30703636	538	884	614	2036
967	chr2:18344194-18344370	19	2003	13	2035
968	chr5:23649146_23649319	49	1142	844	2035
969	chr2:30031564_30031733	1090	668	272	2030
970	chr10:117340726-117340886	91	1916	22	2029
971	chr5:142887681_142887835	1279	655	95	2029
972	chr1:133142340_133142514	804	348	874	2026
973	chr15:98660177_98660354	266	292	1468	2026
974	chr14:57894823_57895001	1347	133	545	2025
975	chr6:86513939_86514106	218	215	1592	2025
976	chr11:107017528-107017677	1209	13	802	2024
977	chr4:118332534_118332698	1495	114	414	2023
978	chr6:118463436_118463617	849	853	319	2021
979	chr9:21555709-21555861	138	520	1363	2021
980	chr15:96415355-96415531	983	817	218	2018
981	chr10:79837769_79837950	1612	312	88	2012
982	chr6:31208677_31208855	909	1044	57	2010
983	chr7:143619961_143620132	46	26	1937	2009
984	chr5:113592203_113592377	1	216	1791	2008
985	chrX:166415503_166415674	206	1784	17	2007
986	chr4:14921592_14921769	1119	3	882	2004
987	chr17:78788363_78788534	31	609	1362	2002
988	chr7:110128542_110128717	808	459	725	1992
989	chr1:189859417-189859594	229	1550	211	1990
990	chr17:66509859_66510028	179	1172	639	1990
991	chr2:181593580_181593756	304	323	1359	1986
992	chr9:88459130_88459285	230	1664	92	1986
993	chr19:7354050_7354241	128	1138	719	1985
994	chr9:64765419_64765599	242	1743	0	1985
995	chr9:88266453_88266613	219	342	1424	1985
996	chr11:80128249_80128422	201	957	826	1984
997	chr10:82915368_82915542	150	1828	5	1983
998	chr7:110594268_110594436	197	707	1078	1982
999	chr8:33977422_33977597	23	72	1887	1982
1000	chr10:80061836-80062015	356	461	1163	1980
1001	chr13:97131601_97131776	183	1733	64	1980
1002	chr17:74289407_74289579	96	1629	255	1980
1003	chr1:130647093_130647267	19	1707	253	1979
1004	chr12:110705647_110705823	955	544	480	1979
1005	chr6:29385147_29385314	942	440	597	1979
1006	chr8:87558647_87558817	376	1244	359	1979
1007	chr3:122472979_122473165	832	787	352	1971
1008	chr10:128344345_128344520	196	1019	755	1970
1009	chr13:38083865_38084043	401	1378	190	1969
1010	chr10:108337384_108337556	27	1921	18	1966
1011	chr11:94402255_94402434	0	389	1573	1962
1012	chr15:98693170-98693347	78	109	1774	1961
1013	chr14:47594262_47594434	127	877	955	1959
1014	chr3:122268090-122268266	639	828	488	1955
1015	chr9:108283098_108283264	423	1528	4	1955
1016	chr15:99007972_99008157	1332	228	394	1954
1017	chr17:33656893_33657062	52	641	1260	1953
1018	chr16:20306960_20307141	411	915	625	1951
1019	chr3:35755834_35756011	189	94	1668	1951
1020	chr4:103142383_103142557	232	1652	66	1950
1021	chr6:38543420_38543594	1180	78	691	1949
1022	chr5:111801847_111802019	285	1390	272	1947
1023	chr16:91507245_91507423	602	1159	182	1943
1024	chr19:5256377-5256550	42	1798	101	1941
1025	chr12:98238839_98239012	13	389	1538	1940
1026	chr12:103552307_103552487	63	461	1415	1939
1027	chr3:96535118-96535299	756	959	224	1939
1028	chr15:78950426_78950599	360	824	751	1935
1029	chr15:12100228_12100398	1282	141	510	1933
1030	chr15:88928847_88929024	694	446	791	1931
1031	chr4:62479708_62479888	2	1916	12	1930
1032	chr5:143333129_143333299	772	152	1006	1930
1033	chr6:31535292_31535461	40	1367	521	1928
1034	chr5:143917119_143917296	25	544	1358	1927
1035	chr11:69933743_69933929	10	693	1223	1926
1036	chr3:96686284_96686459	721	78	1126	1925
1037	chr9:50532279_50532455	570	201	1149	1920
1038	chr1:33794804_33794985	12	1888	17	1917
1039	chr9:57208624_57208804	292	567	1058	1917
1040	chr10:71617743_71617914	68	302	1545	1915
1041	chr8:83595109-83595277	2	73	1838	1913
1042	chr7:68271226_68271399	256	195	1459	1910
1043	chr3:69022910_69023078	223	1686	0	1909
1044	chrX:135738961_135739110	1594	60	255	1909
1045	chr15:12123954-12124117	171	1563	174	1908
1046	chr7:80013342_80013509	1448	239	217	1904
1047	chr17:31655243_31655422	409	1011	482	1902
1048	chr9:118966103_118966281	60	681	1160	1901
1049	chr17:32806840_32807026	209	423	1268	1900
1050	chr4:44835937-44836102	368	1425	105	1898
1051	chr9:57564488-57564664	99	21	1777	1897
1052	chr10:59881480_59881655	23	1859	14	1896
1053	chr9:49043798_49043971	577	427	892	1896
1054	chr12:72949807_72949979	80	709	1105	1894
1055	chr3:65887039_65887215	31	32	1830	1893
1056	chr4:135978285_135978460	316	275	1302	1893
1057	chr6:47347510_47347687	311	84	1497	1892
1058	chr11:75483573_75483748	1260	92	539	1891
1059	chr1:185327925_185328102	226	753	909	1888
1060	chr17:23590672_23590842	607	496	784	1887
1061	chr2:27490245_27490408	465	908	514	1887
1062	chr2:72072253_72072424	49	74	1764	1887
1063	chr11:102280437_102280606	310	642	933	1885
1064	chr13:52206646_52206822	46	1367	470	1883
1065	chr17:46667265_46667440	664	985	231	1880
1066	chr2:155366595-155366771	284	1563	32	1879
1067	chr4:155667393_155667570	566	701	609	1876
1068	chr8:12515697_12515877	102	467	1303	1872
1069	chr10:128017613_128017790	244	1015	610	1869
1070	chr4:141345939-141346113	47	1816	6	1869
1071	chr11:116071010_116071190	463	194	1211	1868
1072	chr18:57686220_57686391	92	1535	240	1867
1073	chr4:40253524_40253700	239	670	958	1867
1074	chr5:52738622-52738776	420	1250	197	1867
1075	chr6:115735870_115736048	3	253	1611	1867
1076	chr2:60652118_60652299	44	1800	21	1865
1077	chr10:120502542_120502719	108	204	1548	1860
1078	chr17:65556637_65556796	1296	117	447	1860
1079	chr17:88257986-88258162	63	1415	382	1860
1080	chr5:112335324_112335493	43	51	1764	1858
1081	chr1:133109495_133109672	256	314	1286	1856
1082	chr19:46009085_46009257	135	215	1506	1856
1083	chr3:51344395_51344569	399	500	955	1854
1084	chr6:128283760_128283915	19	23	1809	1851
1085	chr6:29346736_29346912	499	425	925	1849
1086	chr7:47021800_47021983	477	126	1246	1849
1087	chr5:149042360_149042536	324	1490	34	1848
1088	chr4:126057066_126057242	249	325	1272	1846
1089	chr16:14131758_14131927	75	703	1067	1845
1090	chr4:127040850_127041026	182	1526	137	1845
1091	chr7:28666931_28667109	590	653	597	1840
1092	chr10:61154600_61154778	32	193	1614	1839
1093	chr11:52102790_52102972	349	985	502	1836
1094	chr8:123419368_123419550	266	126	1444	1836
1095	chr3:19892032_19892209	426	127	1281	1834
1096	chr13:97686438_97686614	9	1824	0	1833
1097	chr11:69964369_69964538	28	1741	63	1832
1098	chr17:28931202_28931378	591	11	1229	1831
1099	chr5:135969140_135969317	308	504	1019	1831
1100	chr1:171355690-171355864	306	1320	204	1830
1101	chr15:56022735_56022911	5	1822	3	1830
1102	chr14:52139086_52139265	584	1237	8	1829
1103	chr3:88805289_88805463	32	60	1736	1828
1104	chr5:118695380_118695549	46	121	1661	1828
1105	chr9:107020378_107020556	82	20	1721	1823
1106	chr7:47035384_47035559	607	52	1161	1820
1107	chr9:120773410-120773583	16	1773	31	1820
1108	chr12:102750324_102750498	128	1626	65	1819
1109	chr7:126736684_126736860	189	101	1529	1819
1110	chr8:11703256_11703435	194	725	900	1819
1111	chr17:33783882-33784056	445	1306	66	1817
1112	chr4:135945630-135945781	1788	1	26	1815
1113	chr10:18357070_18357242	0	1814	0	1814
1114	chr4:123701454_123701624	511	828	475	1814
1115	chr6:29329901_29330070	267	402	1145	1814
1116	chr1:137106829_137107005	48	1756	8	1812
1117	chr11:87089435_87089604	1193	111	508	1812
1118	chr15:73503068_73503245	318	643	851	1812
1119	chr3:51355156_51355333	149	1563	100	1812
1120	chr9:8046376_8046553	179	95	1536	1810
1121	chr1:82865211_82865360	147	1661	0	1808
1122	chr17:23796898-23797074	80	93	1634	1807
1123	chr4:129451974_129452144	196	875	736	1807
1124	chr14:13978042_13978218	36	1744	26	1806
1125	chr19:9212101_9212275	0	0	1806	1806
1126	chr11:23305419_23305598	398	171	1234	1803
1127	chr6:92185059_92185234	430	512	860	1802
1128	chr14:70168927_70169104	83	180	1537	1800
1129	chr5:122671937_122672112	25	1710	63	1798
1130	chr10:110245720_110245896	34	101	1659	1794
1131	chr1:59453454_59453628	201	1263	330	1794
1132	chr11:86243409_86243582	90	1241	461	1792
1133	chr11:86654772_86654946	417	292	1083	1792
1134	chr1:153416613_153416790	745	586	460	1791
1135	chr6:122701703_122701880	707	224	860	1791
1136	chr8:3643439_3643615	84	996	711	1791
1137	chr5:73401000-73401172	234	1469	87	1790
1138	chr6:115699267_115699458	147	503	1138	1788
1139	chr5:115338102_115338270	347	718	722	1787
1140	chr5:64223623_64223789	3	1782	0	1785
1141	chr2:102038883_102039054	426	314	1042	1782
1142	chr11:116013730_116013899	419	356	1005	1780
1143	chr11:68910931_68911104	1	10	1769	1780
1144	chr19:45643142-45643317	108	1641	29	1778
1145	chr9:114381851_114382029	191	746	836	1773
1146	chr5:105522865-105523038	64	1633	73	1770
1147	chr5:34260462_34260636	1588	94	88	1770
1148	chr14:32199539_32199708	157	304	1308	1769
1149	chr17:83001417_83001591	77	142	1549	1768
1150	chr3:128560368_128560545	370	734	663	1767
1151	chr19:8719168_8719337	260	1498	8	1766
1152	chr4:150300245_150300422	182	1334	249	1765
1153	chr5:90281481-90281648	285	1268	211	1764
1154	chr7:45478307_45478485	18	92	1654	1764
1155	chr14:79395110_79395286	539	537	684	1760
1156	chr10:128016521_128016696	160	556	1043	1759
1157	chr11:106985652_106985830	148	187	1424	1759
1158	chr3:157694664_157694842	43	1689	27	1759
1159	chr8:123344939_123345103	171	1545	43	1759
1160	chr10:61035686_61035857	99	432	1227	1758
1161	chr11:59386343_59386513	143	483	1132	1758
1162	chr14:73293928-73294104	109	1643	0	1752
1163	chr10:79870886-79871064	288	281	1182	1751
1164	chr4:43432671_43432846	1420	331	0	1751
1165	chr11:53484757_53484935	1004	162	583	1749
1166	chr4:150716836_150717012	41	1655	53	1749
1167	chr12:85079576_85079752	149	1567	32	1748
1168	chr11:54878426_54878602	1315	99	331	1745
1169	chr11:72433641_72433821	222	148	1374	1744
1170	chr6:83913855_83913989	281	659	802	1742
1171	chr2:164091294_164091465	176	1318	247	1741
1172	chr8:123900000_123900172	321	0	1419	1740
1173	chr9:78196137_78196313	233	452	1054	1739
1174	chr8:25273637_25273817	196	831	710	1737
1175	chr8:122903552_122903724	429	1107	200	1736
1176	chr16:3973557_3973730	314	1139	282	1735
1177	chr15:99073849_99074025	513	1087	134	1734
1178	chr18:35732050_35732230	235	203	1295	1733
1179	chr4:155688754_155688928	796	181	753	1730
1180	chr11:100323262_100323438	212	586	929	1727
1181	chr2:83727848_83728026	94	979	654	1727
1182	chr6:3456258_3456432	17	64	1645	1726
1183	chr15:101255298_101255472	17	102	1606	1725
1184	chr3:95876517_95876686	1275	371	79	1725
1185	chr9:114870057_114870225	206	215	1304	1725
1186	chr2:75601872-75602023	397	769	557	1723
1187	chr17:3459111_3459292	109	1570	43	1722
1188	chr12:52586687_52586863	1177	469	73	1719
1189	chr15:59312389_59312562	1239	448	31	1718
1190	chr17:65944957_65945133	211	1099	408	1718
1191	chr2:120876647_120876828	586	661	471	1718
1192	chr14:56383261_56383438	338	760	618	1716
1193	chr17:56557505-56557650	436	1206	73	1715
1194	chr2:38928186_38928375	321	515	878	1714
1195	chr5:149365898_149366067	59	178	1477	1714
1196	chr9:50766411_50766578	99	48	1567	1714
1197	chr10:128954906_128955078	13	1687	12	1712
1198	chr2:150632396_150632571	377	1151	184	1712
1199	chr11:68877151_68877316	327	43	1341	1711
1200	chr12:80437965-80438139	331	245	1135	1711
1201	chr9:64254723_64254898	381	119	1211	1711
1202	chr7:45520251_45520439	1127	274	306	1707
1203	chr16:30393864-30394026	954	752	0	1706
1204	chr10:60245989_60246165	355	511	839	1705
1205	chr11:61195090_61195265	798	728	179	1705
1206	chr6:52484020_52484200	946	310	448	1704
1207	chr12:59098983_59099156	330	451	917	1698
1208	chr14:34430538_34430707	264	1146	288	1698
1209	chr14:61663825_61664002	334	1223	140	1697
1210	chr7:29237510_29237686	1203	309	185	1697
1211	chr7:35422016_35422182	1579	0	118	1697
1212	chr17:31646176_31646343	279	1332	85	1696
1213	chr8:71332713_71332890	155	1488	53	1696
1214	chr15:101999884_102000058	0	1695	0	1695
1215	chr11:96068871_96069040	5	755	932	1692
1216	chr15:44425623-44425809	185	1471	34	1690
1217	chr17:34989487_34989655	72	296	1322	1690
1218	chr17:5215823_5216000	65	1624	0	1689
1219	chr8:106007972-106008141	343	1262	84	1689
1220	chr15:83159278_83159454	283	442	963	1688
1221	chr8:80997560_80997730	501	889	298	1688
1222	chr10:23191810_23191982	973	89	624	1686
1223	chr11:120770388_120770557	471	304	911	1686
1224	chr12:85558301_85558471	236	750	700	1686
1225	chr4:106876084-106876248	57	75	1554	1686
1226	chr9:61893387_61893555	153	552	980	1685
1227	chr5:118043556_118043716	13	128	1543	1684
1228	chr11:75700622_75700792	682	877	124	1683
1229	chr5:76117890_76118068	0	1393	289	1682
1230	chr1:135683728-135683908	329	1215	137	1681
1231	chr17:34924991_34925167	1062	216	403	1681
1232	chr11:80165180_80165365	224	261	1195	1680
1233	chr16:4080388_4080554	331	758	589	1678
1234	chrX:166401569_166401746	1676	2	0	1678
1235	chr11:107166937_107167114	649	1026	2	1677
1236	chr11:117844121_117844302	307	452	918	1677
1237	chr17:34961761-34961930	53	50	1574	1677
1238	chr12:4157195_4157371	562	1008	106	1676
1239	chr5:33592289-33592463	217	1043	414	1674
1240	chr7:120770983_120771162	138	205	1330	1673
1241	chr2:126768305_126768481	930	411	330	1671
1242	chr7:44696194_44696353	693	789	189	1671
1243	chr13:40915583_40915757	172	248	1249	1669
1244	chr15:11471626_11471803	150	1279	239	1668
1245	chr17:84081336_84081508	461	715	492	1668
1246	chr3:88728067_88728245	130	92	1446	1668
1247	chr17:80113876_80114057	590	315	761	1666
1248	chr3:130809436_130809605	60	181	1425	1666
1249	chr19:3769489_3769667	66	909	690	1665
1250	chr6:127090899-127091074	75	95	1495	1665
1251	chr6:38606143_38606322	548	996	121	1665
1252	chr5:138118286_138118469	155	1061	447	1663
1253	chr8:121529781_121529944	623	1035	3	1661
1254	chr17:66460101-66460247	192	1090	372	1654
1255	chr12:3503713_3503885	636	872	144	1652
1256	chr5:124441374-124441548	465	225	962	1652
1257	chr9:64741607_64741789	130	234	1288	1652
1258	chr3:94928425_94928605	256	934	460	1650
1259	chr11:102492853-102493019	168	1323	157	1648
1260	chr1:9710888_9711061	335	741	572	1648
1261	chr4:103155096_103155273	185	1297	166	1648
1262	chr8:107033833_107034010	140	680	827	1647
1263	chr8:70667794-70667970	439	1012	196	1647
1264	chr4:150011538_150011718	246	773	627	1646
1265	chr11:68151710_68151888	14	1625	3	1642
1266	chr15:98706947_98707103	1566	72	4	1642
1267	chr5:31213780_31213956	82	852	707	1641
1268	chr7:45476452_45476632	801	206	633	1640
1269	chr4:151984684_151984844	453	461	725	1639
1270	chr14:64230241_64230414	21	61	1554	1636
1271	chr1:93568301_93568462	152	1470	12	1634
1272	chr8:12675276_12675456	368	817	449	1634
1273	chr17:26904950_26905138	63	40	1529	1632
1274	chr15:82201625_82201794	253	1376	0	1629
1275	chr5:120513762_120513926	204	763	662	1629
1276	chr4:132604501_132604678	273	41	1314	1628
1277	chrX:12931033-12931208	87	96	1444	1627
1278	chr4:141662090_141662258	197	1427	0	1624
1279	chr1:66733195-66733370	469	1149	5	1623
1280	chr5:72250569_72250745	788	434	401	1623
1281	chr17:63166365_63166533	67	249	1306	1622
1282	chrX:74260559_74260735	418	116	1088	1622
1283	chrX:94094141_94094317	191	1174	253	1618
1284	chr17:28566505_28566673	158	814	644	1616
1285	chr4:123137781_123137957	88	1405	122	1615
1286	chr15:62021499_62021676	829	593	191	1613
1287	chr11:106636988-106637167	410	203	999	1612
1288	chr2:154388834_154389010	1283	160	169	1612
1289	chr13:100648956_100649134	239	1224	147	1610
1290	chr17:35624051_35624207	453	404	752	1609
1291	chr19:11918396_11918572	3	7	1598	1608
1292	chr1:167177984_167178160	169	380	1058	1607
1293	chr2:23072428_23072601	622	816	169	1607
1294	chrX:151173053_151173234	361	840	405	1606
1295	chr8:27135402_27135578	40	149	1416	1605
1296	chr14:75864394_75864554	133	1469	0	1602
1297	chr7:112767165-112767342	123	1467	12	1602
1298	chr8:123328555-123328731	1266	24	312	1602
1299	chr11:96093808_96093986	628	383	590	1601
1300	chr11:102809786-102809963	301	850	449	1600
1301	chr19:46028880_46029055	62	693	843	1598
1302	chr4:133365788_133365966	93	199	1306	1598
1303	chr5:143231290_143231463	126	146	1326	1598
1304	chr2:104482595-104482772	311	931	355	1597
1305	chr3:107656017-107656185	983	491	121	1595
1306	chr16:11324640_11324818	194	74	1326	1594
1307	chr13:20373556_20373734	64	11	1518	1593
1308	chr8:112020268_112020444	503	681	409	1593
1309	chr12:69732849_69733027	427	179	986	1592
1310	chr6:71865527_71865696	48	194	1349	1591
1311	chr8:31196405_31196573	83	1468	39	1590
1312	chr7:127820131_127820305	24	22	1543	1589
1313	chr8:122504632_122504807	19	50	1516	1585
1314	chr17:29387014_29387187	72	50	1461	1583
1315	chr2:37638691-37638866	197	1384	2	1583
1316	chr5:110188901_110189075	103	404	1075	1582
1317	chr4:116093734_116093889	189	1279	111	1579
1318	chr9:57098554_57098732	5	1574	0	1579
1319	chr8:14842700_14842876	205	216	1157	1578
1320	chr2:168197427-168197603	581	659	337	1577
1321	chr5:109946727_109946903	34	1539	4	1577
1322	chr1:59601061-59601229	40	226	1307	1573
1323	chr10:59281215_59281392	189	716	667	1572
1324	chr19:7355488_7355662	161	681	730	1572
1325	chr14:64621494_64621669	438	884	248	1570
1326	chr3:90219523-90219701	667	180	723	1570
1327	chr17:6749991-6750154	36	1460	73	1569
1328	chr7:4795662_4795831	162	404	1003	1569
1329	chr13:69747187_69747364	190	1055	321	1566
1330	chr17:24428372_24428553	91	1329	142	1562
1331	chr9:79915241-79915404	574	361	627	1562
1332	chr13:46784220_46784378	779	741	40	1560
1333	chr7:15918670_15918835	480	993	86	1559
1334	chr17:26081406-26081569	589	950	19	1558
1335	chr5:142836072_142836245	66	87	1405	1558
1336	chr9:55228537_55228714	1450	94	13	1557
1337	chr2:84830679_84830859	94	116	1346	1556
1338	chr9:99080567_99080755	115	205	1236	1556
1339	chr3:95052490_95052658	926	414	215	1555
1340	chr3:93403401_93403578	69	54	1431	1554
1341	chr8:110484624_110484801	143	466	944	1553
1342	chr16:17384114_17384293	25	138	1389	1552
1343	chr7:27295597_27295773	516	333	703	1552
1344	chr14:21763736_21763899	56	436	1059	1551
1345	chr15:5245407_5245571	74	1034	443	1551
1346	chr17:35937069_35937245	148	1383	20	1551
1347	chr7:45125104_45125278	76	1336	138	1550
1348	chr11:105198874_105199028	218	1331	0	1549
1349	chr4:132532284_132532453	276	444	829	1549
1350	chr7:79830616_79830792	548	404	597	1549
1351	chr11:77551890-77552062	43	1466	39	1548
1352	chr19:5428743_5428912	95	95	1355	1545
1353	chr17:56254411_56254587	179	276	1089	1544
1354	chr8:104416510_104416682	600	351	592	1543
1355	chr19:6060062_6060236	442	381	719	1542
1356	chr12:86041907_86042065	158	1365	18	1541
1357	chr4:32606209_32606384	303	265	973	1541
1358	chr17:32325104_32325285	140	1381	19	1540
1359	chr17:33672325_33672500	591	798	150	1539
1360	chr19:46978071_46978252	369	735	432	1536
1361	chr12:81593561-81593736	110	1417	7	1534
1362	chr5:113725034_113725214	91	162	1281	1534
1363	chr5:125371442_125371614	94	87	1353	1534
1364	chr4:87533691_87533865	64	1434	35	1533
1365	chr14:21805992_21806168	91	277	1163	1531
1366	chr1:183273674_183273856	317	265	947	1529
1367	chr15:76367071_76367245	400	450	679	1529
1368	chr11:86384695_86384872	87	104	1335	1526
1369	chr8:121772605_121772771	229	918	378	1525
1370	chr3:115969649-115969804	50	1428	46	1524
1371	chr7:127997386_127997563	1089	109	326	1524
1372	chr9:66344664_66344843	63	1423	35	1521
1373	chr14:56680696_56680863	46	1415	59	1520
1374	chr8:65031563_65031743	29	1112	379	1520
1375	chr9:108686004_108686181	1033	126	361	1520
1376	chr2:12393130_12393298	77	1439	0	1516
1377	chr18:23814607_23814785	20	981	513	1514
1378	chr2:32228292-32228468	455	984	73	1512
1379	chr3:77106871_77107047	106	14	1392	1512
1380	chr5:25739142-25739306	197	505	807	1509
1381	chr9:13780165_13780342	75	1319	114	1508
1382	chr1:36784477-36784645	18	1489	0	1507
1383	chr2:91224640_91224817	581	482	444	1507
1384	chr19:4310185-4310369	344	849	313	1506
1385	chr15:10237686_10237863	854	242	409	1505
1386	chr2:60906423_60906590	97	1277	131	1505
1387	chr12:80848030_80848206	42	1394	68	1504
1388	chr17:46558948_46559117	311	240	953	1504
1389	chr2:92336197_92336352	87	1400	17	1504
1390	chr8:94652212_94652389	69	209	1226	1504
1391	chr6:48359595_48359771	557	904	42	1503
1392	chr4:45016902-45017055	174	108	1217	1499
1393	chr5:23215030-23215204	958	242	299	1499
1394	chr8:70507351_70507517	428	758	313	1499
1395	chrX:56381202_56381383	51	169	1278	1498
1396	chr12:113175103_113175271	70	47	1380	1497
1397	chr1:74819152_74819317	1130	261	105	1496
1398	chr11:62161017_62161193	277	708	509	1494
1399	chr11:55427786_55427961	468	347	678	1493
1400	chr15:85451607_85451768	127	1260	106	1493
1401	chr16:11297517_11297690	47	40	1406	1493
1402	chr11:87506040_87506218	387	290	815	1492
1403	chr14:57803282_57803459	483	718	291	1492
1404	chrX:20692390-20692565	39	1274	179	1492
1405	chr3:19956464_19956640	309	651	531	1491
1406	chr11:48730840-48731017	423	581	486	1490
1407	chr8:34557920_34558088	27	1394	69	1490
1408	chr8:22374928_22375105	36	224	1229	1489
1409	chr6:31784416_31784595	123	365	1000	1488
1410	chr11:107162546_107162720	278	1188	21	1487
1411	chrX:151868971-151869153	1029	317	141	1487
1412	chr11:78184927_78185104	527	261	696	1484
1413	chr5:65016817_65016991	2	115	1367	1484
1414	chr3:58319723_58319893	626	853	4	1483
1415	chr3:93529801_93529967	544	714	224	1482
1416	chr4:152295077_152295251	1031	309	141	1481
1417	chr7:45294916_45295090	492	863	126	1481
1418	chr1:172825562_172825744	31	100	1349	1480
1419	chr11:75113858_75114029	192	1187	101	1480
1420	chr11:99064645_99064822	75	1402	3	1480
1421	chr16:37008573_37008742	191	412	876	1479
1422	chr2:60413890_60414066	143	1264	71	1478
1423	chr12:84345635_84345813	210	1114	153	1477
1424	chr6:83973413-83973590	374	587	516	1477
1425	chr17:25858300_25858468	490	887	98	1475
1426	chr10:117850855_117851029	493	640	340	1473
1427	chr5:110838258_110838427	333	232	905	1470
1428	chr8:34677696_34677854	210	1088	172	1470
1429	chr7:45371979_45372155	206	1144	118	1468
1430	chr7:132965888_132966069	111	1310	46	1467
1431	chr11:69753983_69754158	87	215	1164	1466
1432	chr4:128928242_128928419	55	177	1234	1466
1433	chr4:34921948_34922117	56	1295	115	1466
1434	chr3:103184588_103184765	272	942	250	1464
1435	chr10:7792097_7792273	107	259	1096	1462
1436	chr5:129991711_129991887	133	361	968	1462
1437	chr13:98380206_98380382	76	148	1237	1461
1438	chr1:181889451_181889609	889	561	9	1459
1439	chr9:43264714_43264890	225	474	759	1458
1440	chr3:104044562_104044736	376	962	119	1457
1441	chr5:92757893_92758069	383	1069	5	1457
1442	chr7:68034784-68034958	247	1067	143	1457
1443	chr2:28634179_28634352	97	64	1294	1455
1444	chr2:74944171_74944340	332	414	709	1455
1445	chr11:70627785-70627964	123	118	1213	1454
1446	chr2:166880361_166880539	200	1001	251	1452
1447	chr7:30202148_30202326	1180	0	272	1452
1448	chr3:69069358-69069538	369	1020	58	1447
1449	chr2:168037762_168037939	286	221	939	1446
1450	chr9:72080938_72081118	174	1206	66	1446
1451	chr2:119059852_119060025	260	1000	185	1445
1452	chr13:19788359_19788548	155	133	1156	1444
1453	chr11:101547263_101547453	93	1046	303	1442
1454	chr2:152357130_152357308	82	203	1157	1442
1455	chr2:37594645_37594802	172	1270	0	1442
1456	chr6:88028144_88028320	1047	260	132	1439
1457	chr10:62604324_62604500	1327	92	19	1438
1458	chr1:59263348_59263528	7	1430	1	1438
1459	chr18:34558205_34558386	173	206	1059	1438
1460	chr5:134912356_134912557	67	94	1277	1438
1461	chr15:102589038_102589215	299	475	663	1437
1462	chr3:58702291_58702491	822	412	203	1437
1463	chr8:123985312_123985482	124	1108	205	1437
1464	chr19:5021904_5022077	943	120	373	1436
1465	chr7:24460551-24460713	326	971	139	1436
1466	chr11:69530315-69530467	1018	171	246	1435
1467	chr2:180234023_180234199	834	47	554	1435
1468	chr14:50960126_50960299	248	994	192	1434
1469	chr18:42307179_42307348	245	878	311	1434
1470	chr17:74253776-74253947	237	1184	12	1433
1471	chr2:125916000_125916181	532	56	845	1433
1472	chrX:7746035-7746304	307	1097	29	1433
1473	chr19:56754660_56754833	168	903	361	1432
1474	chr2:153367582_153367759	395	695	342	1432
1475	chr6:137915927_137916091	14	1418	0	1432
1476	chr6:83812877_83813053	127	1298	7	1432
1477	chr12:11225439_11225617	1	1379	49	1429
1478	chr6:125329372_125329549	977	87	365	1429
1479	chr8:122858321_122858479	841	558	29	1428
1480	chr13:54699897_54700076	80	137	1209	1426
1481	chr13:64239757_64239938	321	200	905	1426
1482	chr10:117097092_117097268	596	651	178	1425
1483	chr11:107141810_107142002	23	70	1328	1421
1484	chr10:77079731_77079898	94	1325	0	1419
1485	chr17:21439227-21439404	234	38	1147	1419
1486	chr9:21004268_21004435	287	217	915	1419
1487	chr11:59686269-59686425	140	1174	103	1417
1488	chr14:27097318_27097496	58	754	605	1417
1489	chr7:19366097_19366278	282	330	803	1415
1490	chr1:91390186_91390357	474	700	239	1413
1491	chr14:25811513_25811690	295	1051	65	1411
1492	chr14:61676220_61676401	330	928	153	1411
1493	chr1:180905036_180905212	183	1013	214	1410
1494	chr2:122197990_122198166	256	84	1070	1410
1495	chr4:14827327_14827503	417	137	855	1409
1496	chr5:4068259-4068429	107	177	1124	1408
1497	chr15:58901657_58901830	258	1133	16	1407
1498	chr11:116275245_116275411	287	883	236	1406
1499	chr11:76062104_76062280	223	1183	0	1406
1500	chr6:86831500_86831666	194	46	1165	1405
1501	NW016097322.1:159767_159940	53	126	1226	1405
1502	chr10:80347018_80347198	60	101	1243	1404
1503	chr18:10114621-10114798	32	165	1207	1404
1504	chr4:132403712_132403884	34	316	1054	1404
1505	chr5:122183236_122183412	244	291	869	1404
1506	chr11:101450045-101450213	79	138	1186	1403
1507	chr12:69138715_69138892	191	239	973	1403
1508	chr15:53263105-53263292	594	663	146	1403
1509	chr9:31214348-31214523	53	72	1277	1402
1510	chr16:18688356_18688534	316	333	752	1401
1511	chr2:167233240_167233412	1068	291	42	1401
1512	chr19:53322516_53322689	82	1172	146	1400
1513	chr7:30128391_30128570	103	943	354	1400
1514	chr12:3346352_3346525	356	558	485	1399
1515	chr12:111424876_111425054	438	470	490	1398
1516	chr13:21943675-21943850	322	930	146	1398
1517	chr5:23740209_23740384	215	264	919	1398
1518	chr9:113972489_113972666	213	1114	70	1397
1519	chr19:16847224_16847398	14	1260	122	1396
1520	chr7:44424501_44424680	289	1075	32	1396
1521	chr11:102345811-102345982	11	43	1341	1395
1522	chr11:69722388_69722564	43	8	1344	1395
1523	chr13:97532360_97532533	555	818	22	1395
1524	chr10:61403714_61403890	187	345	862	1394
1525	chr11:78086882_78087059	605	590	198	1393
1526	chr17:28733823_28733993	45	1291	57	1393
1527	chr10:31576997_31577170	105	1233	54	1392
1528	chr1:165766771_165766951	29	19	1343	1391
1529	chr4:107367260-107367437	392	175	824	1391
1530	chr11:94681099_94681261	928	224	237	1389
1531	chrX:23782423-23782604	11	284	1093	1388
1532	chr1:137209394_137209556	178	1151	57	1386
1533	chr2:32355185_32355358	31	31	1324	1386
1534	chr3:89790572_89790760	56	62	1268	1386
1535	chr3:72322441-72322609	789	585	11	1385
1536	chr13:103844164-103844328	157	850	377	1384
1537	chr16:13562699_13562873	20	80	1284	1384
1538	chr4:133006274_133006452	1368	15	0	1383
1539	chr5:130163374_130163555	809	250	324	1383
1540	chr9:108617645_108617818	171	1128	84	1383
1541	chr1:58757149_58757326	149	984	247	1380
1542	chr17:29656146_29656301	253	506	621	1380
1543	chr3:108649729_108649914	723	298	358	1379
1544	chr11:96092448_96092625	162	409	806	1377
1545	chr14:56540080_56540253	170	625	582	1377
1546	chr17:34920511-34920665	462	189	726	1377
1547	chr9:100660920_100661098	249	825	303	1377
1548	chr11:85370618_85370795	169	748	459	1376
1549	chr2:73897140_73897314	233	632	511	1376
1550	chr16:94617136_94617305	491	790	94	1375
1551	chr4:132897203_132897381	444	88	842	1374
1552	chr4:103146872_103147032	404	768	201	1373
1553	chr6:66963727_66963900	384	472	517	1373
1554	chr7:4686648-4686824	301	415	657	1373
1555	chr17:47483196_47483363	234	269	867	1370
1556	chr5:29451747-29451928	519	576	275	1370
1557	chr2:75720947_75721122	173	1095	100	1368
1558	chr14:51156060_51156236	135	94	1138	1367
1559	chr1:75435204_75435377	262	1019	86	1367
1560	chr3:89728914_89729089	148	1037	179	1364
1561	chr12:73198067_73198238	136	815	412	1363
1562	chr11:103566548_103566722	541	2	819	1362
1563	chr17:15581139_15581297	20	44	1298	1362
1564	chr10:80304376_80304551	12	45	1304	1361
1565	chr10:81060563-81060739	243	214	904	1361
1566	chr2:24961894_24962065	871	344	144	1359
1567	chr6:29999380_29999550	53	42	1264	1359
1568	chr9:106201126_106201299	429	122	808	1359
1569	chr10:116528766_116528944	95	1251	12	1358
1570	chr10:121517128_121517302	797	225	336	1358
1571	chr16:89953328_89953501	6	19	1333	1358
1572	chr5:144269113_144269273	0	1356	0	1356
1573	chr11:94659915_94660078	6	1127	222	1355
1574	chr5:93081091_93081271	581	344	430	1355
1575	chr17:36028355_36028532	61	127	1165	1353
1576	chr2:122056911_122057084	250	319	784	1353
1577	chr10:62769470_62769652	274	883	195	1352
1578	chr17:46185180_46185355	124	1137	91	1352
1579	chr2:164769007_164769178	358	319	675	1352
1580	chr5:145155890_145156063	193	751	408	1352
1581	chr4:151978610_151978787	47	463	840	1350
1582	chr7:29952988_29953157	116	0	1234	1350
1583	chr11:106234051_106234220	379	705	264	1348
1584	chr2:24931645_24931813	94	955	297	1346
1585	chr16:91934556_91934725	439	184	722	1345
1586	chr19:44983862_44984032	131	622	592	1345
1587	chr11:3481377_3481555	181	838	325	1344
1588	chr10:80687754_80687929	310	774	259	1343
1589	chr5:143560692_143560850	203	355	785	1343
1590	chr11:115528453_115528625	47	601	693	1341
1591	chr16:94416705-94416876	106	1188	46	1340
1592	chr11:61479046_61479213	786	461	92	1339
1593	chr15:35369766_35369942	147	1065	127	1339
1594	chr8:13114332_13114508	247	923	169	1339
1595	chr9:114974899_114975076	375	515	449	1339
1596	chr2:177072874_177073048	422	797	119	1338
1597	chr11:103120990_103121164	254	840	243	1337
1598	chr14:54429078_54429258	266	364	706	1336
1599	chr7:141347048-141347350	155	1181	0	1336
1600	chr15:80868828_80869005	133	915	287	1335
1601	chr10:27573064_27573242	327	979	28	1334
1602	chr14:79575006_79575189	32	1161	141	1334
1603	chr6:47939385-47939556	476	306	552	1334
1604	chr2:116091489_116091666	176	861	295	1332
1605	chr11:51672555-51672728	108	1204	17	1329
1606	chr15:101321792_101321956	861	335	133	1329
1607	chr4:143140768_143140945	62	1227	39	1328
1608	chr4:41049548_41049721	180	40	1106	1326
1609	chr5:137329211_137329386	226	1020	80	1326
1610	chr12:73920118_73920290	413	735	177	1325
1611	chr16:45078456_45078633	406	232	687	1325
1612	chr5:24463182_24463355	306	759	260	1325
1613	chr1:93493879_93494048	235	694	394	1323
1614	chr19:5793517_5793831	55	321	947	1323
1615	chr2:160654485_160654654	220	730	372	1322
1616	chr11:99054097_99054263	322	766	233	1321
1617	chr11:119494878-119495054	411	495	414	1320
1618	chr13:21956077_21956252	25	18	1277	1320
1619	chr6:128419168_128419343	319	153	848	1320
1620	chr11:120508999_120509168	541	291	484	1316
1621	chr9:123495073_123495251	518	491	307	1316
1622	chr11:5742246_5742423	114	217	984	1315
1623	chr19:3706098_3706276	872	278	165	1315
1624	chr14:34695409_34695586	106	1190	18	1314
1625	chr12:11304715_11304892	201	960	152	1313
1626	chr10:40145321_40145499	66	295	950	1311
1627	chr1:9814928_9815077	238	480	593	1311
1628	chr2:102462520_102462689	322	269	720	1311
1629	chr10:81017883_81018063	155	352	803	1310
1630	chr11:6540463-6540636	571	11	728	1310
1631	chr12:69138293-69138464	27	28	1254	1309
1632	chr15:102652181_102652360	199	566	544	1309
1633	chr12:3517589_3517768	351	875	82	1308
1634	chr17:66159276_66159455	47	195	1066	1308
1635	chr12:111586188_111586334	239	1024	44	1307
1636	chr11:86588564_86588739	125	1054	126	1305
1637	chr19:46955472_46955650	236	655	414	1305
1638	chr11:50361293_50361468	48	1192	64	1304
1639	chr12:73024886_73025059	254	971	78	1303
1640	chr13:100728665-100728817	337	857	109	1303
1641	chr8:123052921_123053088	129	1169	5	1303
1642	chr11:57609106_57609281	201	964	137	1302
1643	chr13:13675288-13675465	106	1169	25	1300
1644	chr8:77576914_77577088	87	1205	8	1300
1645	chr1:118350338_118350510	89	311	898	1298
1646	chr8:72550891_72551067	210	814	273	1297
1647	chr15:73385900_73386078	87	1117	92	1296
1648	chr10:61844377_61844554	41	1176	78	1295
1649	chr3:90483099_90483271	460	496	339	1295
1650	chr9:72723011-72723187	524	767	4	1295
1651	chr18:66175809-66175990	47	1242	3	1292
1652	chr8:123362548_123362719	423	193	674	1290
1653	chr11:4903508_4903684	62	1227	0	1289
1654	chr13:24783386_24783554	182	730	377	1289
1655	chr2:180297696_180297843	136	43	1109	1288
1656	chr10:5492459_5492624	354	316	617	1287
1657	chr5:136050656_136050830	130	354	803	1287
1658	chr4:100775290_100775464	4	203	1078	1285
1659	chr1:155487544_155487716	88	1158	38	1284
1660	chr8:110601870_110602046	70	1208	6	1284
1661	chr11:86060819_86060987	145	1011	127	1283
1662	chr7:127718559_127718735	681	298	304	1283
1663	chr11:97770673_97770845	133	162	987	1282
1664	chr15:53545478_53545642	62	958	262	1282
1665	chr2:118402871_118403047	138	1077	67	1282
1666	chr5:30857015_30857192	124	289	869	1282
1667	chr14:61660572_61660740	403	638	240	1281
1668	chr3:20077130_20077307	32	19	1230	1281
1669	chr16:90877646_90877817	72	1168	40	1280
1670	chr11:106634150_106634328	297	178	804	1279
1671	chr11:97758343_97758510	451	634	194	1279
1672	chr10:18366321_18366493	0	1272	6	1278
1673	chr8:8687606_8687783	75	1172	31	1278
1674	chr17:25694578_25694749	37	42	1197	1276
1675	chr19:10106159_10106336	0	0	1276	1276
1676	chr6:36444906_36445080	188	117	969	1274
1677	chr15:81981962_81982131	687	58	528	1273
1678	chr9:25044679_25044856	1242	26	5	1273
1679	chr2:29128254_29128432	63	1209	0	1272
1680	chr11:50262333_50262509	175	1029	67	1271
1681	chr15:37188921_37189098	26	1244	1	1271
1682	chr3:95574679_95574859	563	552	155	1270
1683	chr11:20546509_20546683	104	70	1095	1269
1684	chr15:77909793_77909968	596	58	615	1269
1685	chr11:115439155-115439332	358	175	734	1267
1686	chr12:60492232_60492409	67	32	1168	1267
1687	chr13:37849540-37849729	219	976	71	1266
1688	chr13:43352079-43352255	61	72	1133	1266
1689	chr18:67694401_67694574	183	298	785	1266
1690	chr6:38337872_38338043	181	829	256	1266
1691	chr19:5643659_5643832	257	355	653	1265
1692	chr10:58496764_58496935	32	1232	0	1264
1693	chr15:99533224-99533406	731	92	441	1264
1694	chr3:143151510_143151687	46	1218	0	1264
1695	chr11:43712990_43713159	502	410	350	1262
1696	chr2:164122768_164122996	329	797	136	1262
1697	chr4:83580921_83581097	120	307	835	1262
1698	chrX:8152258_8152435	40	38	1184	1262
1699	chr4:150598990_150599175	213	726	322	1261
1700	chr9:21965299_21965474	120	139	1002	1261
1701	chr9:72315863-72316032	0	1261	0	1261
1702	chr1:167279807_167279976	12	521	727	1260
1703	chr8:75073463_75073640	601	450	209	1260
1704	chr7:47017584_47017759	596	75	587	1258
1705	chr11:116019831_116020005	21	975	261	1257
1706	chr12:111427037_111427212	484	742	31	1257
1707	chr12:80470867_80471039	459	306	492	1257
1708	chr16:96100215_96100396	256	60	940	1256
1709	chr8:121548160_121548333	93	155	1007	1255
1710	chr10:127980115_127980288	34	39	1181	1254
1711	chr10:80580493_80580675	246	984	24	1254
1712	chr2:156852417-156852589	907	291	56	1254
1713	chr7:118235289_118235465	81	489	684	1254
1714	chr11:117068713_117068890	239	908	106	1253
1715	chr4:132898645-132898821	306	123	824	1253
1716	chr11:98278181_98278323	530	612	110	1252
1717	chr1:59642228_59642397	83	1053	116	1252
1718	chr9:103357546_103357724	125	630	497	1252
1719	chr5:143912086_143912271	129	364	758	1251
1720	chr11:98408415-98408591	3	1247	0	1250
1721	chr17:26871309_26871487	177	796	276	1249
1722	chr2:163516862_163517037	377	181	691	1249
1723	chr3:88518971_88519144	104	61	1084	1249
1724	chr5:103691264_103691443	283	917	48	1248
1725	chr11:20730681_20730851	223	380	644	1247
1726	chr19:29341488_29341703	830	383	34	1247
1727	chr8:13218449_13218622	224	351	671	1246
1728	chr2:117165684_117165860	159	820	266	1245
1729	chr10:34293258_34293431	417	469	358	1244
1730	chr11:120031344_120031521	435	334	475	1244
1731	chr12:75772265_75772433	143	47	1052	1242
1732	chr15:93268533_93268702	29	585	628	1242
1733	chr11:3248437_3248592	485	650	104	1239
1734	chr15:89348908_89349080	419	199	621	1239
1735	chr11:19909740_19909910	362	444	432	1238
1736	chr12:16905273-16905450	169	349	720	1238
1737	chr1:164324599_164324777	814	369	54	1237
1738	chr4:11373273_11373441	219	647	371	1237
1739	chr10:62548313_62548483	650	420	166	1236
1740	chr11:62773548-62773726	0	1020	216	1236
1741	chr14:57584732_57584917	1031	109	96	1236
1742	chr10:13985121_13985292	835	223	176	1234
1743	chr13:21431485_21431664	121	124	989	1234
1744	chr2:10305531_10305705	444	784	6	1234
1745	chr8:111240965_111241142	51	773	409	1233
1746	chr6:31513045_31513216	200	981	51	1232
1747	chr5:65589535_65589715	79	518	634	1231
1748	chr12:51680002_51680171	83	422	725	1230
1749	chr12:69844565_69844741	231	791	208	1230
1750	chr3:90342925_90343097	103	1126	0	1229
1751	chr6:49248520_49248692	304	831	94	1229
1752	chr14:40987543_40987717	40	1188	0	1228
1753	chr15:102079923_102080099	426	762	40	1228
1754	chr15:81552769_81552945	20	86	1122	1228
1755	chr13:100732971_100733145	987	211	29	1227
1756	chr6:29310446_29310630	713	187	327	1227
1757	chr11:53194701_53194875	35	1175	16	1226
1758	chr8:123871475-123871653	919	259	48	1226
1759	chr2:33932224_33932391	318	514	393	1225
1760	chr12:110466693_110466869	175	1039	9	1223
1761	chr3:54642656_54642833	265	957	0	1222
1762	chr7:90136970-90137316	291	879	52	1222
1763	chr2:158528962_158529137	178	242	799	1219
1764	chr12:54942945_54943125	262	245	711	1218
1765	chr2:60225553-60225716	139	1060	19	1218
1766	chr8:94198679_94198852	113	122	983	1218
1767	chr12:87313559_87313733	206	378	633	1217
1768	chr11:97972761_97972938	24	143	1049	1216
1769	chr2:32855058_32855223	960	53	203	1216
1770	chr4:109672336_109672502	191	140	885	1216
1771	chr17:34926156_34926327	28	15	1172	1215
1772	chr8:31325686_31325864	37	1170	8	1215
1773	chr3:108595541_108595725	70	1133	11	1214
1774	chr4:129328978_129329154	216	386	611	1213
1775	chr6:22356974_22357151	472	700	40	1212
1776	chr11:101647350_101647530	0	289	922	1211
1777	chr3:104636058_104636243	154	843	214	1211
1778	chr10:128332614_128332787	1	1209	0	1210
1779	chr17:45440015-45440192	742	465	3	1210
1780	chr2:153325395_153325570	14	142	1054	1210
1781	chr11:77567642_77567815	74	994	141	1209
1782	chr2:167319959-167320125	123	422	664	1209
1783	chr10:121590382_121590564	540	601	67	1208
1784	chr11:49688373_49688549	85	1098	25	1208
1785	chr8:107086640-107086809	448	684	76	1208
1786	chr8:94478431_94478610	44	1158	6	1208
1787	chr15:35012885-35013157	27	1180	0	1207
1788	chr11:8646226_8646401	34	1172	0	1206
1789	chr4:123294098_123294264	183	1023	0	1206
1790	chr7:16791654-16791832	378	485	343	1206
1791	chr9:78371725_78371895	52	1150	4	1206
1792	chr14:21841109_21841283	856	256	93	1205
1793	chr4:150222727_150222902	77	293	835	1205
1794	chr10:67150454_67150622	59	1141	4	1204
1795	chr12:84992951-84993129	226	456	522	1204
1796	chr1:59587315_59587493	752	241	211	1204
1797	chr17:35648736_35648913	78	1118	8	1204
1798	chr11:116704128-116704300	22	1181	0	1203
1799	chr12:116433036-116433188	84	1103	16	1203
1800	chr7:100593586_100593762	176	192	831	1199
1801	chr15:73500189_73500359	90	242	866	1198
1802	chr3:121292853_121293022	444	355	398	1197
1803	chr7:127012220_127012390	303	265	629	1197
1804	chr12:72801970_72802150	161	385	649	1195
1805	chr2:32279372_32279547	148	894	152	1194
1806	chr9:120559117_120559290	104	553	537	1194
1807	chr11:82888069_82888242	199	36	958	1193
1808	chr4:136214138_136214319	4	33	1156	1193
1809	chr11:51615086-51615274	94	261	837	1192
1810	chr4:123300209-123300361	93	1092	7	1192
1811	chr11:97646764_97646942	199	288	704	1191
1812	chr16:17780629-17780805	378	710	103	1191
1813	chr11:100790330_100790501	726	163	301	1190
1814	chr15:99659336_99659512	635	3	551	1189
1815	chr2:181489275_181489455	385	162	641	1188
1816	chr5:24396399_24396576	207	298	683	1188
1817	chr11:50269416_50269582	82	981	123	1186
1818	chr5:138156265_138156440	131	938	117	1186
1819	chr11:97897520_97897688	163	196	826	1185
1820	chr4:79850943_79851117	469	406	310	1185
1821	chr7:127519148-127519326	141	664	380	1185
1822	chr8:84164291_84164460	238	802	144	1184
1823	chr11:75408961_75409142	787	202	194	1183
1824	chr11:104766572_104766745	432	349	401	1182
1825	chr16:3848532_3848692	138	238	806	1182
1826	chr3:103274012_103274189	291	122	769	1182
1827	chr4:55372586_55372754	199	783	200	1182
1828	chr5:117642583_117642757	68	806	307	1181
1829	chr8:106930801_106930969	444	386	351	1181
1830	chr19:21310370_21310534	366	756	58	1180
1831	chr7:44935867_44936048	734	311	135	1180
1832	chr17:30562191_30562365	52	1126	0	1178
1833	chr4:34715099_34715251	164	935	79	1178
1834	chr9:108477129_108477310	353	88	737	1178
1835	chr18:68303577_68303749	53	1124	0	1177
1836	chr2:180901780_180901958	578	468	131	1177
1837	chr6:100818606_100818773	88	304	785	1177
1838	chr10:118153977_118154153	136	435	605	1176
1839	chr13:113999366_113999543	169	1007	0	1176
1840	chr17:41496273-41496448	37	1072	67	1176
1841	chr12:105638530_105638704	134	973	68	1175
1842	chr11:78076442_78076618	138	162	874	1174
1843	chr14:20482293-20482466	57	1117	0	1174
1844	chr17:21526779_21526954	194	784	196	1174
1845	chr4:41058246-41058422	439	455	280	1174
1846	chr9:21159765_21159941	502	332	340	1174
1847	chr11:105715663_105715834	67	1015	91	1173
1848	chr14:50845726_50845900	193	156	824	1173
1849	chr16:70419953-70420130	71	1082	20	1173
1850	chr9:55252342_55252517	301	447	425	1173
1851	chr11:51703432_51703610	470	423	278	1171
1852	chr2:91643680_91643850	317	621	233	1171
1853	chr7:27244044_27244216	32	909	230	1171
1854	chr11:117980217_117980394	77	111	982	1170
1855	chr2:29167756_29167929	383	701	86	1170
1856	chr3:16074164-16074338	141	11	1018	1170
1857	chr5:88686947_88687112	162	995	13	1170
1858	chr11:61531279-61531449	50	1113	5	1168
1859	chr8:4292865_4293029	344	722	102	1168
1860	chr9:67585882_67586058	58	67	1043	1168
1861	chr2:27552097_27552268	531	207	429	1167
1862	chr11:86791126-86791295	116	1050	0	1166
1863	chr12:111771170_111771344	0	1014	152	1166
1864	chr18:46324719_46324898	7	1089	70	1166
1865	chr4:132395393_132395566	48	9	1109	1166
1866	chr7:137411891-137412076	32	36	1098	1166
1867	chr3:60398933_60399090	531	379	255	1165
1868	chr5:114663863-114664044	78	1084	3	1165
1869	chr9:66398932-66399110	59	1062	44	1165
1870	chr3:51426439_51426613	62	355	747	1164
1871	chr5:105685364_105685534	3	1160	0	1163
1872	chr6:72739638_72739808	575	424	164	1163
1873	chr10:117763518-117763704	222	715	225	1162
1874	chr17:29076861-29077038	261	283	618	1162
1875	chr12:3663292_3663467	33	250	877	1160
1876	chr4:134947766_134947944	223	271	666	1160
1877	chr4:152156731_152156907	21	134	1005	1160
1878	chr5:52847134_52847309	136	1016	8	1160
1879	chr5:52876493_52876662	116	283	761	1160
1880	chr6:116172831-116173023	118	932	110	1160
1881	chr14:18235997_18236174	0	0	1159	1159
1882	chr3:88575315_88575493	482	211	466	1159
1883	chr7:109546211_109546367	172	917	70	1159
1884	chr11:97632441_97632617	170	22	966	1158
1885	chr11:97272133_97272311	50	110	997	1157
1886	chr12:16990548_16990724	226	897	34	1157
1887	chr17:83297958_83298116	6	1150	1	1157
1888	chr5:115491329_115491512	323	668	166	1157
1889	chr2:39205071_39205232	256	868	32	1156
1890	chr9:43228538_43228715	1	1083	72	1156
1891	chrX:152329617_152329795	566	473	117	1156
1892	chr16:45419566_45419743	125	724	306	1155
1893	chr5:77329919_77330103	342	31	782	1155
1894	chr1:151710153_151710330	120	563	471	1154
1895	chr12:69128985-69129143	828	212	114	1154
1896	chr12:69686283_69686447	500	126	528	1154
1897	chr6:52710762-52710942	360	250	544	1154
1898	chr10:79892685_79892860	79	635	439	1153
1899	chr11:72612152_72612325	131	950	72	1153
1900	chr16:32321856_32322036	270	174	709	1153
1901	chrX:48476264_48476441	200	886	67	1153
1902	chr12:77328175-77328354	0	1127	25	1152
1903	chr13:37850664_37850838	224	885	43	1152
1904	chr17:15580422-15580586	25	1127	0	1152
1905	chr3:52029006_52029183	255	482	415	1152
1906	chr6:38855244_38855416	100	1031	21	1152
1907	chr10:118998358_118998531	1078	3	70	1151
1908	chr10:75567106_75567277	112	92	946	1150
1909	chr5:76907378_76907554	306	652	192	1150
1910	chr9:70433817_70433993	65	1075	10	1150
1911	chr13:91857338-91857517	27	511	611	1149
1912	chr11:119853786_119853961	170	195	783	1148
1913	chr5:93163320-93163499	132	517	499	1148
1914	chr7:99488829_99489005	100	821	227	1148
1915	chr11:79004605_79004782	544	422	181	1147
1916	chr14:25554202_25554363	255	845	47	1147
1917	chr9:27139176_27139351	96	482	569	1147
1918	chr9:58902415_58902585	201	932	14	1147
1919	chr15:80126918_80127091	152	994	0	1146
1920	chr13:55274471_55274645	319	529	297	1145
1921	chr15:102021977_102022156	400	84	660	1144
1922	chr11:61580839_61581014	71	15	1056	1142
1923	chr12:86908028_86908205	199	271	672	1142
1924	chr15:99253088_99253265	563	235	343	1141
1925	chr6:113506945_113507125	121	241	779	1141
1926	chr7:75624809_75624981	52	1089	0	1141
1927	chr15:99638476_99638650	438	537	165	1140
1928	chr19:7449387_7449558	125	788	226	1139
1929	chr5:14072707_14072885	347	305	487	1139
1930	chr6:134670648_134670824	123	375	641	1139
1931	chr15:59363787-59363955	500	578	59	1137
1932	chr19:43891456_43891640	18	885	233	1136
1933	chr4:117012414_117012591	371	183	582	1136
1934	chr17:70778352_70778526	483	112	540	1135
1935	chr2:128305345_128305521	228	538	369	1135
1936	chr8:85086323-85086499	343	490	302	1135
1937	chr19:43970970_43971144	66	442	626	1134
1938	chr6:86878739_86878906	132	283	719	1134
1939	chr9:43477631_43477812	450	176	507	1133
1940	chr11:60078547_60078728	0	295	837	1132
1941	chr6:38558820_38559005	291	206	635	1132
1942	chr9:72903466_72903639	254	127	751	1132
1943	chr1:75459889_75460061	840	88	203	1131
1944	chr5:126737675_126737852	7	1058	66	1131
1945	chr16:96112576_96112753	376	528	226	1130
1946	chr7:28354942_28355118	201	253	676	1130
1947	chr19:12603643_12603805	52	206	871	1129
1948	chr3:127439237-127439412	0	0	1128	1128
1949	chrX:104282670-104282845	234	818	76	1128
1950	chr13:62880831_62880993	12	769	346	1127
1951	chr10:66952445_66952626	148	80	898	1126
1952	chr12:71314000_71314173	6	31	1089	1126
1953	chr6:8243664_8243842	394	544	188	1126
1954	chr18:38303846-38304019	823	236	66	1125
1955	chr7:98243572_98243741	74	991	60	1125
1956	chr4:14947983_14948160	277	608	239	1124
1957	chr10:128348694_128348867	120	891	112	1123
1958	chr14:120945777_120945955	45	546	532	1123
1959	chr14:69695510_69695688	1117	4	2	1123
1960	chr19:3519233_3519414	551	471	101	1123
1961	chr5:64042786_64042962	341	578	204	1123
1962	chr6:124788148_124788321	198	188	737	1123
1963	chr11:61576037_61576214	248	794	80	1122
1964	chr18:53241296_53241472	341	775	6	1122
1965	chr12:85068655_85068830	197	887	37	1121
1966	chr5:134553821_134553994	107	156	858	1121
1967	chr17:87187703_87187882	136	978	6	1120
1968	chr5:150555635_150555807	88	1028	4	1120
1969	chr2:167626180_167626318	141	415	563	1119
1970	chr9:21790900_21791082	20	135	964	1119
1971	chr8:4614481_4614642	86	54	977	1117
1972	chr9:64958450_64958623	831	285	1	1117
1973	chr1:87438025_87438202	387	576	153	1116
1974	chr16:14350333_14350508	427	433	255	1115
1975	chr1:74717444_74717611	196	919	0	1115
1976	chr9:65905548-65905714	581	525	9	1115
1977	chr1:64689383_64689559	165	342	607	1114
1978	chr2:126855012-126855188	59	1001	54	1114
1979	chr5:30771652_30771831	53	103	958	1114
1980	chr8:104275086_104275263	858	184	72	1114
1981	chr3:90510564_90510742	489	277	347	1113
1982	chr8:106715745_106715920	397	393	323	1113
1983	chr2:154391142_154391324	170	5	936	1111
1984	chr3:138863591_138863769	1	21	1089	1111
1985	chr10:31526257_31526420	462	468	180	1110
1986	chr11:100304652_100304806	51	582	477	1110
1987	chr1:86475516_86475698	146	297	667	1110
1988	chr10:81256113-81256282	181	241	687	1109
1989	chr15:36180649_36180827	502	439	168	1109
1990	chr19:32706281_32706473	219	349	541	1109
1991	chr1:128112388-128112535	135	970	3	1108
1992	chr17:35181961_35182137	556	382	170	1108
1993	chr2:165770492_165770668	276	553	278	1107
1994	chr5:115378439_115378616	26	250	831	1107
1995	chr19:44309661_44309838	109	968	29	1106
1996	chr1:156682862_156683036	0	0	1104	1104
1997	chr2:156868292_156868470	242	156	706	1104
1998	chr4:107032759-107032922	66	833	205	1104
[truncated: 62,907 more rows]

## Sheet: Method 2
Table S1 (worksheet 2). B2 copies identified as transcribed by Method 2. The B2 copy coordinates were established by mapping reads to the mouse reference genome (GRCm38/mm10). The number of reads in libraries obtained for cell cultures (L929, 4T1) and tissue (brain, testis) of mice is indicated. The number of reads for 3T3-MHV cells (NIH-3T3 infected MHV) is based on NGS data obtained by Karijoli…
#	B2 copy coordinates	L929	4T1	brain	testis	total	L929	4T1	3T3-MHV	total
1	chr7:19933825_19933996	203843	607448	68528	4617	884436	1002	127284	207	128493
2	chr5:34259453_34259632	271438	6018	3793	1144	282393	67	28	0	95
3	chr11:107478051_107478227	212311	3738	4256	2448	222753	31669	2106	7705	41480
4	chr1:52600321_52600494	15273	180912	2670	1198	200053	0	0	0	0
5	chr11:97993976_97994153	23409	53069	46055	67195	189728	22060	36799	13923	72782
6	chr10:128332614_128332787	1	6272	7916	172790	186979	1	1209	0	1210
7	chr15:12203365_12203538	116699	13956	448	4235	135338	534	40	217	791
8	chr7:132858284_132858460	82371	20867	6119	9030	118387	9589	4847	8306	22742
9	chr17:24469558_24469725	4158	28382	34403	39303	106246	11246	45854	42430	99530
10	chr2:73048507_73048674	77824	566	3659	18457	100506	146	10	17	173
11	chr9:70025950_70026123	44390	46121	855	707	92073	12826	21680	4343	38849
12	chr19:7053346_7053527	86010	2989	259	295	89553	6724	234	2869	9827
13	chr5:65535644_65535823	25469	28180	27480	2807	83936	2728	5332	1224	9284
14	chr8:123625729_123625916	9096	24008	5162	35909	74175	715	1035	705	2455
15	chr6:30343890_30344062	66808	5281	278	435	72802	12318	2224	1665	16207
16	chr2:34801678_34801857	24727	27628	3823	13575	69753	54	17	4	75
17	chr15:98986258_98986418	12999	8510	39191	1834	62534	1666	1100	910	3676
18	chr1:72564357_72564528	39021	19728	400	59	59208	1295	1114	146	2555
19	chr8:25211394_25211564	9982	5198	882	41863	57925	15	6	131	152
20	chr11:4326404_4326579	34948	10161	861	4363	50333	1264	1489	1104	3857
21	chr5:67434332_67434497	610	46497	1321	1239	49667	315	284705	11765	296785
22	chr17:80489756_80489931	43564	1690	270	247	45771	6424	334	138	6896
23	chr2:73256952_73257126	4601	33968	2034	2838	43441	0	0	0	0
24	chr2:91237872_91238048	13744	4009	23643	1693	43089	3045	2569	3927	9541
25	chr4:8645036_8645211	3411	5349	1594	30893	41247	212	186	550	948
26	chr2:83727848_83728026	909	1158	37425	811	40303	94	979	654	1727
27	chr4:155328675_155328852	121	450	38600	253	39424	10	46	132	188
28	chr16:8769356_8769525	8242	23640	6007	599	38488	8	132	224	364
29	chr8:114334849_114335024	606	2824	22387	12569	38386	2	0	0	2
30	chr17:71319328_71319486	2180	33309	2704	186	38379	1575	3176	2244	6995
31	chr4:62479708_62479888	132	27506	2927	6330	36895	2	1916	12	1930
32	chr16:36859385_36859563	620	3559	12310	19955	36444	637	1859	71	2567
33	chr8:119978729_119978905	34881	295	736	195	36107	5971	120	409	6500
34	chr1:133036101_133036282	6653	0	8667	20212	35532	6867	7	0	6874
35	chr11:20145970_20146148	551	178	1674	32940	35343	90	206	322	618
36	chr11:75483573_75483748	20810	4959	7014	1803	34586	1260	92	539	1891
37	chr17:32112666_32112839	21141	2234	6688	4393	34456	8922	978	1211	11111
38	chr11:119015011_119015207	557	27274	1618	4231	33680	434	4790	15	5239
39	chr1:131985653_131985826	5151	4763	12004	11285	33203	23	153	40	216
40	chr2:91237486_91237655	4839	6162	17417	4339	32757	1	0	0	1
41	chr15:98890332_98890521	650	572	900	30598	32720	6	23	151	180
42	chr10:71303131_71303280	1114	3109	26466	1877	32566	254	489	48	791
43	chr5:130255747_130255918	1645	18532	11309	532	32018	348	8472	1442	10262
44	chr9:110796539_110796715	15346	3009	1897	11765	32017	174	90	64	328
45	chr2:33746012_33746187	19992	10709	871	240	31812	3165	3948	2688	9801
46	chr1:156021511_156021688	647	3537	3910	23321	31415	100	386	2464	2950
47	chr12:59114758_59114930	1393	2009	940	27044	31386	0	0	0	0
48	chr8:112020268_112020444	978	5909	12308	11440	30635	503	681	409	1593
49	chr6:99211284_99211458	1551	4200	6444	17244	29439	69	8	223	300
50	chr10:93558154_93558332	15791	2790	2931	7860	29372	0	0	0	0
51	chr2:160582773_160582942	412	135	475	28158	29180	57	57	143	257
52	chr11:54878426_54878602	21580	1405	2978	2645	28608	1315	99	331	1745
53	chr17:27674611_27674785	190	1202	698	26298	28388	58	285	259	602
54	chr3:103904188_103904361	11058	1664	1758	12038	26518	2160	2562	479	5201
55	chr13:64239757_64239938	869	3446	21614	213	26142	321	200	905	1426
56	chr6:145216357_145216524	1573	4307	11040	9141	26061	113	18	0	131
57	chr2:23040767_23040945	3609	2240	1422	18207	25478	3616	3336	11513	18465
58	chr3:31056728_31056895	7922	10162	4774	2566	25424	1840	2187	7689	11716
59	chr4:127076755_127076933	7411	10460	3643	3763	25277	1370	3062	3730	8162
60	chr2:119609509_119609685	457	7404	2719	14521	25101	766	1866	73	2705
61	chr4:129333249_129333424	1502	2185	2052	19319	25058	386	3424	1355	5165
62	chr15:34351608_34351785	691	24216	43	25	24975	589	18353	5905	24847
63	chr2:32853715_32853892	4115	7593	10441	2747	24896	2	17	0	19
64	chr4:147939511_147939678	22684	252	1308	612	24856	126	5	29	160
65	chr18:35053391_35053564	539	180	234	23701	24654	24	10	34	68
66	chr13:58147755_58147919	3090	6731	12460	2372	24653	75	5	0	80
67	chr2:91224640_91224817	2255	1846	3691	16099	23891	581	482	444	1507
68	chr2:30059703_30059879	12514	7043	2324	1927	23808	1187	209	5118	6514
69	chr19:5789710_5789886	15338	6104	496	1600	23538	0	0	0	0
70	chr9:53608950_53609125	11502	6367	4031	1494	23394	748	931	1413	3092
71	chr7:120953860_120954039	1615	3151	16608	1678	23052	10	37	0	47
72	chr15:102348646_102348820	6335	8068	3748	4797	22948	1391	1103	2604	5098
73	chr12:52595880_52596052	9734	5143	3554	4366	22797	7072	790	6264	14126
74	chr11:53484757_53484935	4217	3027	3556	11984	22784	1004	162	583	1749
75	chr15:81742650_81742827	1901	2982	5072	12637	22592	0	0	0	0
76	chr7:36273212_36273394	335	359	19307	2583	22584	58	100	0	158
77	chr19:4820961_4821138	6939	1398	13284	437	22058	2929	1657	279	4865
78	chr11:61582396_61582567	1036	398	7139	13401	21974	286	39	289	614
79	chr7:126297804_126297995	6034	3816	10705	1412	21967	1098	8060	798	9956
80	chr9:75536252_75536432	2465	3134	10785	5492	21876	117	128	794	1039
81	chr2:156194117_156194273	6922	1454	4341	8883	21600	486	19	48	553
82	chr6:47912228_47912402	9	14	3282	18254	21559	0	0	0	0
83	chr9:70023888_70024060	13508	2996	1177	3855	21536	1163	428	1003	2594
84	chr15:102450676_102450850	19601	1104	123	628	21456	3196	361	807	4364
85	chr8:123900000_123900172	3442	128	15007	2780	21357	321	0	1419	1740
86	chr12:70914303_70914479	7283	1653	3175	9147	21258	0	0	0	0
87	chr19:34886572_34886753	929	5498	3508	11240	21175	15	75	0	90
88	chr2:93911911_93912087	139	11829	9100	105	21173	13	589	150	752
89	chr16:20473671_20473830	2223	1108	3164	14620	21115	0	0	0	0
90	chr2:181593580_181593756	3236	3593	7198	6712	20739	304	323	1359	1986
91	chr12:81830656_81830834	136	19918	152	432	20638	122	6331	4861	11314
92	chr19:37104852_37105024	353	19433	632	128	20546	6	508	13	527
93	chr16:91507245_91507423	780	5725	8030	5939	20474	602	1159	182	1943
94	chr11:54879198_54879374	14360	5795	131	119	20405	1103	1906	2390	5399
95	chr2:127115852_127116031	72	601	18921	309	19903	34	81	13	128
96	chr10:31526257_31526420	6471	5160	7378	656	19665	462	468	180	1110
97	chr7:79830616_79830792	4961	3286	1674	9439	19360	548	404	597	1549
98	chr3:108256179_108256356	1646	13192	2145	1943	18926	1468	2811	11834	16113
99	chr7:28339334_28339507	2697	3671	2862	9648	18878	304	832	6973	8109
100	chr10:127115162_127115339	4104	6875	4767	3123	18869	79	148	4	231
101	chr6:73015125_73015298	12833	5646	207	132	18818	7209	7370	1205	15784
102	chr4:59048464_59048629	1	0	15567	3152	18720	0	0	0	0
103	chr11:85202988_85203164	2093	6242	5930	4242	18507	281	2260	159	2700
104	chr6:57536325_57536506	6803	1297	7946	2435	18481	4378	6095	8444	18917
105	chr14:51994469_51994635	126	1329	11855	5004	18314	90	180	575	845
106	chr15:77335126_77335295	3990	1925	968	11313	18196	7	3	6	16
107	chr9:64261275_64261451	13976	1848	2281	32	18137	342	14	0	356
108	chr13:100649990_100650170	1704	9436	1239	5690	18069	232	2309	1030	3571
109	chr17:71563293_71563469	2531	10188	2926	2411	18056	755	1837	420	3012
110	chr7:79747308_79747485	17189	499	220	133	18041	12372	170	2780	15322
111	chr17:71482799_71482961	217	473	6759	10522	17971	42	327	0	369
112	chr7:19366097_19366278	1052	2615	4785	9487	17939	282	330	803	1415
113	chr12:111401370_111401516	1358	5678	10245	291	17572	2	1	0	3
114	chr6:70877603_70877774	203	1768	14093	1458	17522	42	301	0	343
115	chr5:123677743_123677919	2451	2545	2640	9816	17452	0	0	0	0
116	chr15:59293757_59293934	27	13	1622	15752	17414	16	35	2	53
117	chr10:13443541_13443714	5006	3759	2479	6111	17355	512	93	0	605
118	chr10:91128479_91128657	6492	1715	2785	6318	17310	1190	3287	387	4864
119	chr7:28737958_28738138	2402	3038	3627	8178	17245	63	5	0	68
120	chr4:117059558_117059718	5339	5190	2971	3691	17191	422	243	1534	2199
121	chr19:20206955_20207132	284	1118	788	14986	17176	135	401	457	993
122	chr4:127133466_127133644	466	1863	2869	11867	17065	2	21	65	88
123	chr5:134581742_134581914	911	2474	832	12835	17052	51	575	68	694
124	chr9:45992317_45992493	1388	789	640	14216	17033	161	87	1871	2119
125	chr19:7498731_7498900	4568	10840	297	1304	17009	1713	3240	30331	35284
126	chr17:53562510_53562687	3589	3076	1508	8783	16956	101	753	14	868
127	chr18:31628868_31629048	299	1302	12282	2875	16758	107	73	228	408
128	chr6:86002705_86002883	118	1261	2022	13300	16701	29	251	794	1074
129	chr11:60400638_60400815	1272	3119	7751	4478	16620	1458	619	141	2218
130	chr6:120835390_120835566	4287	4459	4479	3225	16450	40	8	151	199
131	chr8:26159238_26159404	1617	5266	8734	807	16424	2815	6791	10339	19945
132	chr10:88344432_88344605	678	1772	11458	2429	16337	0	4	0	4
133	chr3:86216675_86216848	4840	5569	3021	2637	16067	8	40	21	69
134	chr14:50923406_50923579	5046	6092	4517	398	16053	1640	2036	2680	6356
135	chr1:38909247_38909424	42	232	15034	737	16045	3	5	0	8
136	chr4:41029723_41029905	111	431	14390	1059	15991	0	0	0	0
137	chr4:117157163_117157340	242	2546	1553	11512	15853	60	300	0	360
138	chr17:65834183_65834354	53	20	558	15175	15806	33	67	0	100
139	chr1:156676946_156677123	800	14429	262	300	15791	29	704	162	895
140	chr11:79715903_79716072	1064	4275	4622	5754	15715	92	230	15	337
141	chr7:28375037_28375198	6365	4405	4192	744	15706	555	85	81	721
142	chr11:68910931_68911104	1112	647	2029	11911	15699	1	10	1769	1780
143	chr18:66499551_66499728	87	585	12237	2780	15689	0	0	0	0
144	chr17:87424159_87424330	992	1758	224	12518	15492	46	131	15	192
145	chr9:21159765_21159941	8095	1860	1409	4128	15492	502	332	340	1174
146	chr11:106490631_106490805	13838	828	119	549	15334	8461	1434	196	10091
147	chr7:43284170_43284339	1822	2703	6317	4446	15288	503	2200	115	2818
148	chr2:71386166_71386350	31	1402	496	12973	14902	0	34	168	202
149	chr11:75700622_75700792	529	962	3863	9289	14643	682	877	124	1683
150	chr10:119415655_119415830	160	311	2251	11913	14635	38	4	0	42
151	chr10:62689920_62690096	6291	1895	2687	3744	14617	90	19	0	109
152	chr1:86474216_86474393	1541	1715	510	10709	14475	53	66	114	233
153	chr13:18542263_18542437	3766	6457	2401	1847	14471	5	118	234	357
154	chr8:110941962_110942138	1177	12091	340	827	14435	60	6	2	68
155	chr4:135922401_135922589	8961	2265	2519	673	14418	714	431	977	2122
156	chr10:63403363_63403555	6855	2194	4726	610	14385	0	0	0	0
157	chr4:33006046_33006221	3752	2192	1727	6671	14342	4	61	17	82
158	chr7:45451024_45451201	411	8491	3532	1885	14319	74	233	29	336
159	chr5:148781970_148782152	416	545	10594	2518	14073	467	359	2414	3240
160	chr9:44738435_44738604	498	866	1213	11361	13938	75	146	33	254
161	chr8:122858321_122858479	1017	1214	11303	396	13930	841	558	29	1428
162	chr4:86733753_86733928	0	9	267	13596	13872	0	0	0	0
163	chr13:24776694_24776875	6302	5346	1776	412	13836	5306	3742	4299	13347
164	chr14:46791290_46791467	4584	8105	533	575	13797	1777	2100	393	4270
165	chr10:79837769_79837950	3327	1975	1441	6988	13731	1612	312	88	2012
166	chr17:83297958_83298116	863	4165	3162	5528	13718	6	1150	1	1157
167	chr3:100451646_100451841	0	12	1290	12339	13641	0	0	0	0
168	chr15:31226746_31226919	6143	4801	1744	726	13414	328	856	3616	4800
169	chr6:128480408_128480562	165	98	12508	480	13251	0	0	0	0
170	chr12:54669480_54669656	784	1520	1767	9176	13247	12	104	3	119
171	chr9:21755443_21755596	1049	6912	2115	2966	13042	6363	576	0	6939
172	chr4:108227769_108227946	825	1463	8709	1979	12976	1046	1694	980	3720
173	chr17:27037423_27037599	38	84	1989	10718	12829	1	5	0	6
174	chr10:82852766_82852947	2573	741	8496	1005	12815	1462	375	1759	3596
175	chr4:125121513_125121682	455	4205	3676	4470	12806	4	2	0	6
176	chr8:106930801_106930969	1569	1544	874	8757	12744	444	386	351	1181
177	chr8:90885891_90886065	482	10838	1227	93	12640	878	24795	14772	40445
178	chr2:158338524_158338690	63	120	213	12242	12638	38	31	70	139
179	chr4:32606209_32606384	4415	2519	1871	3783	12588	303	265	973	1541
180	chr2:103841853_103842025	36	143	346	11972	12497	4	26	28	58
181	chr5:35579261_35579438	3334	6442	678	2007	12461	460	1481	460	2401
182	chr11:87445584_87445757	1204	5310	1453	4357	12324	114	943	4413	5470
183	chr3:89202433_89202609	2784	2841	5417	1269	12311	1063	3499	1220	5782
184	chr11:80128249_80128422	4444	1551	568	5649	12212	201	957	826	1984
185	chr7:24463463_24463639	3151	5127	196	3727	12201	941	5117	1778	7836
186	chr8:70368547_70368728	430	2657	6990	2091	12168	3	2	1	6
187	chr13:111997426_111997600	4	26	11859	207	12096	2	5	39	46
188	chr1:167177984_167178160	152	571	718	10653	12094	169	380	1058	1607
189	chr5:21001607_21001776	1684	3309	1952	5084	12029	409	1796	583	2788
190	chr9:72517877_72518055	1043	8562	1528	878	12011	813	4143	4283	9239
191	chr8:87530234_87530410	0	337	715	10945	11997	0	50	0	50
192	chr12:110697609_110697782	10368	621	205	774	11968	0	0	0	0
193	chr4:62455296_62455473	336	429	10916	275	11956	138	247	2204	2589
194	chr8:71816434_71816612	30	100	276	11540	11946	0	0	0	0
195	chr9:71643528_71643703	2118	6818	368	2624	11928	432	2627	162	3221
196	chr2:77315622_77315797	15	17	248	11632	11912	3	2	0	5
197	chr7:57486465_57486633	74	47	11532	213	11866	36	32	68	136
198	chr11:116824158_116824332	61	0	11718	80	11859	1	0	0	1
199	chr7:46879332_46879508	7	10	1421	10413	11851	4	13	18	35
200	chr12:80471077_80471248	2609	1236	4400	3591	11836	419	489	1344	2252
201	chr3:59067950_59068122	149	313	10598	698	11758	6	46	40	92
202	chr16:56077463_56077640	2077	5761	3374	538	11750	479	3790	530	4799
203	chr5:32971683_32971860	616	6382	2560	2182	11740	58	585	315	958
204	chr3:88444429_88444603	4811	1219	1322	4295	11647	31	14	0	45
205	chr18:10032625_10032798	3042	2588	1999	3965	11594	121	61	12	194
206	chr5:115202467_115202643	1127	1154	943	8361	11585	305	129	84	518
207	chr13:55159469_55159645	10	100	245	11204	11559	31	63	74	168
208	chr12:58936896_58937064	1513	2018	3256	4753	11540	31	28	50	109
209	chr10:78186034_78186208	1282	1466	8009	757	11514	159	129	334	622
210	chr9:107954547_107954688	339	965	9452	731	11487	0	0	0	0
211	chr5:137596319_137596496	329	563	1715	8842	11449	13	18	33	64
212	chr9:77493300_77493483	64	1026	3795	6563	11448	19	84	50	153
213	chr11:117065599_117065773	1620	7934	762	1083	11399	2	26	1	29
214	chr3:51344395_51344569	1104	1118	5148	3944	11314	399	500	955	1854
215	chr4:141792769_141792942	8046	2272	370	616	11304	7379	1976	6759	16114
216	chr14:55715875_55716049	208	1657	7844	1591	11300	394	1547	278	2219
217	chr19:56754660_56754833	860	2542	3174	4600	11176	168	903	361	1432
218	chr3:51355156_51355333	4645	1787	3781	961	11174	149	1563	100	1812
219	chr6:71099824_71100000	62	107	196	10747	11112	11	25	122	158
220	chr12:113080744_113080902	2395	1168	6634	861	11058	256	31	45	332
221	chr8:75682422_75682597	2311	3176	2475	3036	10998	111	23	1	135
222	chr11:87431818_87431988	9251	1297	176	274	10998	2645	14308	1459	18412
223	chr7:127839849_127840026	477	4690	2418	3412	10997	176	1860	303	2339
224	chr9:121319225_121319394	8	71	10755	40	10874	9	86	46	141
225	chr6:42338694_42338874	1960	1066	3376	4449	10851	340	227	5309	5876
226	chr17:23581996_23582169	4635	3354	926	1900	10815	579	388	1919	2886
227	chr7:45412889_45413065	2223	2119	794	5624	10760	391	859	4087	5337
228	chr8:123747010_123747181	8783	737	371	854	10745	606	185	1659	2450
229	chr6:124804263_124804440	2824	7652	89	178	10743	11042	23940	6399	41381
230	chr8:111888911_111889087	475	562	873	8832	10742	9	45	76	130
231	chr9:57572985_57573155	1505	1851	3490	3864	10710	42	51	41	134
232	chrX:157604183_157604341	2636	1464	4347	2257	10704	0	0	0	0
233	chr7:3605035_3605205	2	56	138	10423	10619	7	19	0	26
234	chr10:27573064_27573242	1383	3693	2686	2841	10603	327	979	28	1334
235	chr9:105103485_105103663	10134	0	388	4	10526	0	0	0	0
236	chr17:6086935_6087109	128	271	8851	1230	10480	176	132	38	346
237	chr3:90585122_90585293	7932	283	716	1528	10459	128	0	5	133
238	chr11:4836323_4836502	972	2848	4733	1881	10434	757	728	883	2368
239	chr17:87667862_87668034	35	42	154	10089	10320	3	0	0	3
240	chr4:132269460_132269637	1802	3833	3633	1040	10308	2386	3884	7677	13947
241	chr2:27490245_27490408	2012	768	234	7293	10307	465	908	514	1887
242	chr10:80580493_80580675	2992	814	5046	1429	10281	246	984	24	1254
243	chr17:24175624_24175802	398	1057	7943	869	10267	91	124	44	259
244	chr2:38928186_38928375	902	1311	1281	6727	10221	321	515	878	1714
245	chr4:138821370_138821545	82	594	355	9106	10137	0	0	0	0
246	chr10:21269936_21270105	355	5073	1771	2883	10082	0	0	0	0
247	chr7:27586711_27586894	1186	1127	608	7157	10078	847	656	1859	3362
248	chr8:25211168_25211345	9982	8	11	69	10070	0	0	0	0
249	chr7:29275417_29275593	1420	2307	3067	3221	10015	229	222	9	460
250	chr1:183333349_183333525	869	6555	737	1854	10015	54	768	277	1099
251	chr17:56175755_56175928	1917	1940	3176	2976	10009	2700	967	28	3695
252	chr13:97414531_97414704	1092	3106	841	4965	10004	99	2	11	112
253	chr12:69213643_69213819	2116	3482	1355	3032	9985	662	1184	1569	3415
254	chr11:98862109_98862282	6	1465	1686	6819	9976	126	119	2	247
255	chr3:123459677_123459845	3055	6595	167	136	9953	6	2	0	8
256	chr5:115378439_115378616	200	2499	1089	6145	9933	26	250	831	1107
257	chr11:70338514_70338700	516	880	362	8172	9930	39	27	829	895
258	chr6:99293939_99294108	178	909	6797	2005	9889	37	84	166	287
259	chr2:72072843_72073019	1626	86	4889	3268	9869	99	4	509	612
260	chr4:123756557_123756732	988	2572	1337	4948	9845	242	96	146	484
261	chr4:123756557_123756732	988	2572	1337	4948	9845	242	96	146	484
262	chr11:120514490_120514667	7348	1308	864	272	9792	4103	1287	1918	7308
263	chr8:65031563_65031743	136	884	4934	3837	9791	29	1112	379	1520
264	chr18:67373358_67373514	104	1828	6039	1807	9778	0	0	6	6
265	chr8:12675276_12675456	982	2541	3290	2933	9746	368	817	449	1634
266	chr7:120628890_120629063	2990	3011	2317	1381	9699	1433	2354	627	4414
267	chr14:56383261_56383438	473	1868	1993	5349	9683	338	760	618	1716
268	chr5:23646708_23646873	269	151	8638	585	9643	53	31	18	102
269	chr1:182029657_182029830	1597	1757	3842	2434	9630	701	336	1557	2594
270	chr9:57855438_57855610	604	802	8051	122	9579	181	174	124	479
271	chr13:93615136_93615301	251	546	1722	6987	9506	172	1353	1523	3048
272	chr11:86588564_86588739	700	7572	728	480	9480	125	1054	126	1305
273	chr9:44377589_44377750	2541	2494	1966	2476	9477	2122	737	474	3333
274	chr11:107015804_107015982	8693	207	238	303	9441	53720	7366	8331	69417
275	chr1:75234224_75234389	3311	3095	2094	928	9428	669	341	2642	3652
276	chr19:57297071_57297244	327	5988	1187	1817	9319	20	2048	761	2829
277	chr17:28536530_28536696	1129	2050	938	5196	9313	78	56	129	263
278	chr7:100520497_100520671	3081	699	2189	3339	9308	3988	4105	1061	9154
279	chr8:46736409_46736592	286	878	461	7655	9280	54	12	597	663
280	chr4:148590397_148590571	4609	379	4084	163	9235	501	436	48	985
281	chr11:100323262_100323438	1874	4201	1297	1814	9186	212	586	929	1727
282	chr10:62604324_62604500	4634	518	116	3900	9168	1327	92	19	1438
283	chr9:110041696_110041864	263	1687	5120	2094	9164	42	166	140	348
284	chr17:29513523_29513692	5040	1935	694	1476	9145	240	190	0	430
285	chr8:79637078_79637255	2472	3561	1630	1463	9126	1202	1303	1677	4182
286	chr5:61432962_61433141	17	26	164	8904	9111	1	23	11	35
287	chr11:78321856_78322021	326	773	7694	211	9004	27	508	0	535
288	chr6:120214123_120214303	293	1097	526	7079	8995	99	76	915	1090
289	chr17:28916126_28916288	2285	2637	1956	2105	8983	50	126	51	227
290	chr12:69369660_69369838	634	205	1875	6263	8977	191	46	150	387
291	chr12:85558301_85558471	917	2305	2872	2872	8966	236	750	700	1686
292	chr1:33718543_33718720	8711	113	103	28	8955	70483	427	3035	73945
293	chr5:93081091_93081271	1433	1535	1604	4345	8917	581	344	430	1355
294	chr5:108059531_108059714	143	5488	618	2660	8909	38	1562	4320	5920
295	chr12:69798050_69798229	2018	2836	3553	496	8903	209	15	0	224
296	chr11:116277171_116277354	647	1678	806	5763	8894	326	218	258	802
297	chr5:114661875_114662055	122	265	121	8383	8891	1	1	0	2
298	chr2:90769002_90769185	1035	3238	3715	899	8887	0	0	0	0
299	chr11:52348519_52348692	2431	1777	1325	3341	8874	280	350	97	727
300	chr11:69184249_69184426	2285	2567	2379	1635	8866	551	1563	597	2711
301	chr8:123795887_123796056	639	4082	987	3145	8853	93	702	4910	5705
302	chr17:74045861_74046036	388	1419	495	6437	8739	104	359	282	745
303	chr18:27666722_27666893	6	7	8719	3	8735	4	5	25	34
304	chr14:32140002_32140177	704	6406	130	1447	8687	36	3168	112	3316
305	chr4:141792585_141792750	8046	0	0	616	8662	0	0	0	0
306	chr8:122558586_122558763	5509	2955	96	102	8662	1161	980	970	3111
307	chr5:73320803_73320978	176	1518	979	5970	8643	108	151	532	791
308	chr14:46766402_46766576	155	2482	3329	2675	8641	17	92	13	122
309	chr7:67648369_67648543	4098	3452	184	904	8638	5653	18886	6711	31250
310	chr2:60652118_60652299	103	6762	1559	167	8591	44	1800	21	1865
311	chr17:5456537_5456704	390	1183	2979	4001	8553	254	642	1942	2838
312	chr2:157568024_157568202	2976	1455	1212	2910	8553	388	450	18	856
313	chr1:120076091_120076267	7	23	1199	7308	8537	32	94	3	129
314	chr14:121486065_121486241	120	864	6141	1390	8515	147	358	176	681
315	chr4:134947766_134947944	521	394	576	7024	8515	223	271	666	1160
316	chr11:23751449_23751604	518	1905	1717	4333	8473	123	184	2	309
317	chr11:94402255_94402434	41	648	4457	3262	8408	0	389	1573	1962
318	chr19:32773499_32773680	745	3105	523	4017	8390	4	0	0	4
319	chr10:75742905_75743086	78	928	6611	766	8383	267	401	327	995
320	chr2:71326294_71326471	298	2574	1165	4322	8359	0	1	0	1
321	chr3:51575319_51575500	317	1384	630	6004	8335	65	164	249	478
322	chr8:94723672_94723837	2724	827	441	4337	8329	10	32	29	71
323	chr4:45175362_45175534	421	2507	3155	2239	8322	143	552	46	741
324	chr11:86654772_86654946	5777	1833	432	264	8306	417	292	1083	1792
325	chr3:96309906_96310080	3546	1048	728	2970	8292	285	224	4684	5193
326	chr2:75848009_75848179	60	845	5964	1399	8268	16	24	14	54
327	chr12:80470867_80471039	2609	702	4400	549	8260	459	306	492	1257
328	chr18:46739543_46739712	3580	2039	2162	460	8241	2	8	8	18
329	chr13:58267685_58267863	536	2326	3087	2269	8218	37	732	1	770
330	chr6:124831146_124831325	1420	5139	535	1120	8214	17	25	22	64
331	chr2:164024494_164024670	90	56	203	7863	8212	3	4	0	7
332	chr3:121547320_121547496	1745	1792	2786	1883	8206	2176	2007	180	4363
333	chr5:129003169_129003345	931	1266	1901	4099	8197	48	49	3	100
334	chr5:134343036_134343213	9	33	191	7957	8190	25	29	368	422
335	chr17:33891958_33892130	7100	635	124	326	8185	2894	414	2513	5821
336	chr7:30208184_30208360	3760	20	2619	1777	8176	15	10	19	44
337	chr9:72779471_72779644	2263	2208	2258	1425	8154	0	0	0	0
338	chr5:91996397_91996584	19	7534	141	452	8146	23	219	4	246
339	chr17:25894885_25895058	1025	2276	3582	1232	8115	0	0	0	0
340	chr11:68980081_68980251	667	1225	763	5428	8083	36	64	708	808
341	chr8:105759702_105759874	742	1166	1178	4989	8075	312	92	0	404
342	chr7:98717161_98717338	415	1783	4270	1601	8069	894	151	18	1063
343	chr9:47426986_47427162	719	5353	1926	42	8040	165	1745	1669	3579
344	chr3:123553433_123553606	0	1	1219	6798	8018	0	0	0	0
345	chr13:93408909_93409079	21	760	6551	681	8013	16	229	12	257
346	chr9:122239062_122239239	28	124	7755	105	8012	39	171	5	215
347	chr17:28064043_28064212	358	32	5963	1628	7981	285	11	29	325
348	chr17:56265821_56265996	3203	4695	32	35	7965	0	0	0	0
349	chr14:41129474_41129647	1094	621	5490	752	7957	24	67	53	144
350	chr16:89767225_89767402	1133	2058	3754	1006	7951	0	0	0	0
351	chr11:101702965_101703142	549	934	770	5679	7932	0	28	16	44
352	chr7:29952988_29953157	1382	1	5535	995	7913	116	0	1234	1350
353	chr19:8671925_8672105	77	210	189	7377	7853	32	55	256	343
354	chr10:126876135_126876317	1558	1261	1040	3992	7851	339	3593	91	4023
355	chr10:88727617_88727792	3134	2312	1985	414	7845	0	0	0	0
356	chr11:78259974_78260139	6766	156	763	157	7842	22193	3279	6740	32212
357	chr3:129502301_129502470	5477	115	105	2141	7838	1250	203	656	2109
358	chr11:23332141_23332308	2349	2437	2678	369	7833	452	1874	4272	6598
359	chr14:26584934_26585112	32	175	285	7308	7800	2	1	0	3
360	chr8:13212058_13212230	3590	421	3494	272	7777	2381	127	23	2531
361	chr4:155257031_155257208	1771	3946	1506	541	7764	137	539	244	920
362	chr1:131992283_131992454	696	377	364	6286	7723	80	90	287	457
363	chr15:102277990_102278159	1566	2489	1131	2532	7718	5	21	1	27
364	chr9:104215838_104216006	95	1383	3919	2317	7714	83	227	8	318
365	chr4:116717089_116717260	5106	1005	1215	369	7695	713	37	0	750
366	chr6:35174064_35174237	3450	1190	1458	1596	7694	88	2	0	90
367	chr17:25939324_25939503	752	2031	1768	3114	7665	0	1	0	1
368	chr17:65889043_65889191	836	2234	3903	692	7665	0	1	0	1
369	chr10:79657166_79657335	379	724	391	6152	7646	90	578	78	746
370	chr3:88826167_88826323	251	28	2510	4849	7638	0	0	0	0
371	chr5:129921397_129921571	173	2016	178	5265	7632	1	3	0	4
372	chr15:84289416_84289598	47	865	4322	2397	7631	18	136	7	161
373	chr2:32882153_32882312	5289	1977	102	257	7625	37	12	13	62
374	chr4:135988391_135988563	237	3080	4132	168	7617	34	411	235	680
375	chr5:151338747_151338925	353	486	5173	1590	7602	40	16	16	72
376	chr7:46871263_46871436	960	842	1354	4434	7590	1	2	0	3
377	chr16:33172819_33172989	83	694	206	6597	7580	7	201	1	209
378	chr5:30818297_30818477	653	1525	4343	1053	7574	69	578	379	1026
379	chr2:84652625_84652801	1610	1248	1807	2906	7571	296	103	612	1011
380	chr11:101154482_101154662	7	937	649	5958	7551	67	204	97	368
381	chr2:165389051_165389228	877	3128	2775	763	7543	305	1207	2522	4034
382	chr12:77150422_77150599	89	329	154	6966	7538	37	94	175	306
383	chr19:8603379_8603555	1775	1286	711	3764	7536	73	65	57	195
384	chr8:15073415_15073595	5582	886	530	538	7536	1129	465	2913	4507
385	chr7:16350705_16350873	458	1687	4507	861	7513	0	6	8	14
386	chr4:62479002_62479171	322	2062	425	4691	7500	72	751	186	1009
387	chr15:57970860_57971040	2255	2354	2210	661	7480	1365	979	407	2751
388	chr4:134006726_134006888	0	0	309	7161	7470	0	0	0	0
389	chr12:69687158_69687332	6148	337	482	493	7460	185	22	8	215
390	chr12:83759964_83760136	35	6969	157	284	7445	29	4949	5551	10529
391	chr12:75732026_75732203	1404	1170	4462	400	7436	618	451	3877	4946
392	chr5:115338102_115338270	597	2387	2675	1770	7429	347	718	722	1787
393	chr8:105456490_105456671	1419	962	1501	3537	7419	0	0	0	0
394	chr5:65415030_65415203	445	2146	2758	2003	7352	49	91	12	152
395	chr2:25256725_25256902	3254	1446	2285	365	7350	6	20	8	34
396	chr15:93268533_93268702	49	1154	2640	3489	7332	29	585	628	1242
397	chr10:69607384_69607563	34	83	229	6977	7323	6	14	4	24
398	chr4:11015713_11015889	636	1095	544	5044	7319	63	44	121	228
399	chr8:105291951_105292097	16	356	3350	3593	7315	18	13	0	31
400	chr16:52388931_52389100	276	2568	1528	2930	7302	851	1961	1817	4629
401	chr4:116193429_116193608	895	1318	909	4179	7301	673	1800	743	3216
402	chr11:99054097_99054263	1468	4448	443	929	7288	322	766	233	1321
403	chr5:104024425_104024620	7182	34	36	28	7280	32677	1290	4983	38950
404	chr11:8590203_8590387	609	4803	1056	812	7280	220	3697	482	4399
405	chr17:29044083_29044253	1135	2565	2120	1444	7264	269	510	212	991
406	chr4:116775223_116775396	550	67	6120	519	7256	28	66	10	104
407	chr13:89486589_89486767	124	339	1009	5783	7255	37	121	0	158
408	chr7:80878710_80878900	1616	980	1193	3461	7250	55	10	7	72
409	chr14:52129984_52130153	535	486	377	5839	7237	2	7	1	10
410	chr6:92185059_92185234	765	1831	3216	1409	7221	430	512	860	1802
411	chr7:126694819_126694999	265	2827	1586	2514	7192	93	3717	6	3816
412	chr6:38547005_38547183	4288	1054	1298	539	7179	2202	721	1365	4288
413	chr14:63560718_63560894	565	936	347	5327	7175	418	1692	105	2215
414	chr8:111300731_111300912	857	4256	237	1802	7152	125	327	604	1056
415	chr4:129786190_129786366	589	732	676	5153	7150	2	1	0	3
416	chr4:135443523_135443689	49	46	6907	141	7143	0	0	0	0
417	chr7:45555427_45555599	4126	1140	923	937	7126	23	19	47	89
418	chr12:112984882_112985041	99	1048	4465	1511	7123	3	0	0	3
419	chr18:64906946_64907116	1252	2782	994	2084	7112	104	819	1	924
420	chr1:155506269_155506450	1272	1878	3128	831	7109	99	32	15	146
421	chr8:34677696_34677854	201	2453	2112	2294	7060	210	1088	172	1470
422	chr11:57609106_57609281	429	1754	819	4058	7060	201	964	137	1302
423	chr5:125361506_125361675	132	771	534	5623	7060	2	2	10	14
424	chr6:120457347_120457503	556	1985	1245	3266	7052	148	263	474	885
425	chr9:33857706_33857880	46	6954	13	7	7020	73	10907	0	10980
426	chr4:125118454_125118625	124	5995	577	314	7010	906	4949	52	5907
427	chr14:79492483_79492655	197	623	1614	4568	7002	10	29	2	41
428	chr4:106925391_106925570	120	1269	4148	1462	6999	3	22	1	26
429	chr7:126736684_126736860	1043	1256	1773	2924	6996	189	101	1529	1819
430	chr4:135354981_135355158	2000	3897	645	443	6985	622	803	1377	2802
431	chr15:73273137_73273318	358	5088	1006	526	6978	47	2585	88	2720
432	chr12:8638972_8639147	2396	2353	954	1264	6967	483	1360	721	2564
433	chr10:128016521_128016696	1562	3415	723	1201	6901	160	556	1043	1759
434	chr1:9710888_9711061	2487	3899	171	341	6898	335	741	572	1648
435	chr17:33761678_33761858	646	761	1848	3636	6891	816	1872	169	2857
436	chr17:24725990_24726165	2378	4226	138	143	6885	40	350	305	695
437	chr3:107534738_107534917	1380	4760	641	101	6882	328	2642	706	3676
438	chr4:155439298_155439479	881	1903	3240	846	6870	84	186	0	270
439	chr8:109163255_109163433	93	124	99	6487	6803	49	13	27	89
440	chr5:142975748_142975928	633	210	5461	493	6797	216	309	34	559
441	chr1:171502103_171502276	941	2799	1182	1870	6792	471	632	5898	7001
442	chr12:80372879_80373056	498	1791	4043	425	6757	21	99	1	121
443	chr8:27179916_27180088	762	1098	1730	3133	6723	147	288	27	462
444	chr15:89430696_89430865	609	1509	2004	2584	6706	303	581	1571	2455
445	chr15:33992284_33992459	99	68	6529	4	6700	1	0	1	2
446	chr19:5786163_5786333	217	816	1301	4357	6691	15	62	103	180
447	chr11:101676263_101676435	0	791	849	5006	6646	0	97	709	806
448	chr8:95854177_95854349	759	1140	1185	3550	6634	0	0	0	0
449	chr11:79326341_79326510	2199	449	876	3105	6629	154	50	116	320
450	chr2:32638753_32638921	4120	666	874	965	6625	110	5	13	128
451	chr4:108329354_108329529	476	2463	2137	1548	6624	14	307	78	399
452	chr6:29648396_29648579	3748	1034	364	1474	6620	411	928	1884	3223
453	chr10:4228203_4228378	568	314	1649	4073	6604	353	154	1	508
454	chr11:21150759_21150922	223	469	4890	1012	6594	111	264	25	400
455	chrX:37074281_37074456	3166	518	2484	410	6578	0	0	0	0
456	chr10:71617743_71617914	165	176	5340	890	6571	68	302	1545	1915
457	chr17:23772446_23772622	4	0	5699	852	6555	0	0	0	0
458	chr9:78390678_78390856	18	59	891	5583	6551	2	45	86	133
459	chr11:97710653_97710822	2262	1831	1694	728	6515	260	400	0	660
460	chr3:94928425_94928605	344	5204	649	314	6511	256	934	460	1650
461	chr9:60777513_60777690	118	5041	110	1202	6471	0	14	0	14
462	chr17:29011463_29011644	229	785	398	5006	6418	29	26	0	55
463	chr2:79512967_79513143	2614	616	2735	448	6413	0	0	0	0
464	chr2:32322646_32322823	44	136	6056	170	6406	120	30	4	154
465	chr11:97648000_97648178	1696	1878	1752	1065	6391	156	355	4243	4754
466	chr3:95924916_95925089	5650	32	686	11	6379	20028	2069	8736	30833
467	chr5:123723150_123723321	3003	1019	1723	617	6362	310	54	169	533
468	chrX:103404636_103404806	6125	111	10	110	6356	931	1739	2528	5198
469	chr11:29513065_29513237	2205	1894	1240	1015	6354	835	145	18	998
470	chr6:39584945_39585123	1094	962	2756	1523	6335	67	250	454	771
471	chr5:3570905_3571080	2185	967	403	2763	6318	32	4	2	38
472	chr6:125456576_125456753	333	1803	1303	2846	6285	184	134	373	691
473	chr10:128214331_128214508	108	66	1436	4674	6284	2	18	2241	2261
474	chr7:45527453_45527632	3054	2803	266	144	6267	1	0	0	1
475	chr10:93821181_93821353	242	545	1467	4003	6257	0	0	0	0
476	chr11:97634416_97634592	517	164	1807	3759	6247	431	1933	1343	3707
477	chr6:128420288_128420460	1392	789	1250	2790	6221	165	274	8342	8781
478	chr3:95289335_95289512	483	783	4528	420	6214	216	217	531	964
479	chr3:88904829_88904997	224	678	2883	2422	6207	142	780	0	922
480	chr3:90177070_90177245	214	98	4973	906	6191	98	39	181	318
481	chr10:59281215_59281392	314	712	1390	3773	6189	189	716	667	1572
482	chr4:126046346_126046520	1894	909	1594	1786	6183	329	607	1684	2620
483	chrX:73225430_73225585	541	901	2394	2344	6180	368	223	308	899
484	chr14:57891996_57892170	442	705	798	4217	6162	38	131	576	745
485	chr11:116013730_116013899	1901	1171	1109	1976	6157	419	356	1005	1780
486	chr15:56022735_56022911	20	6083	2	43	6148	5	1822	3	1830
487	chr8:124064575_124064737	2216	3134	476	313	6139	1195	2350	1458	5003
488	chr19:6037168_6037326	240	744	2200	2952	6136	98	185	165	448
489	chr7:48921366_48921543	1045	1007	3324	758	6134	221	511	0	732
490	chr11:106962708_106962884	0	0	1381	4742	6123	0	0	0	0
491	chr2:122004317_122004493	4919	718	339	139	6115	67	163	9	239
492	chr2:90571382_90571555	204	781	4803	295	6083	1	7	0	8
493	chr9:43726049_43726226	1	7	121	5948	6077	4	6	15	25
494	chr1:133330100_133330268	140	218	312	5395	6065	14	53	48	115
495	chr12:31058998_31059174	1836	1710	98	2399	6043	1	5	8	14
496	chr17:35714336_35714477	1104	1003	1262	2636	6005	0	0	0	0
497	chr7:6174452_6174633	546	2335	2172	947	6000	353	1678	32	2063
498	chr19:46732709_46732887	1260	1413	190	3118	5981	143	36	2	181
499	chr5:142594211_142594388	550	494	4758	175	5977	299	127	364	790
500	chr19:47544706_47544883	5032	16	344	573	5965	1518	1147	869	3534
501	chr11:79004605_79004782	681	692	458	4117	5948	544	422	181	1147
502	chr17:35884265_35884416	550	1337	3228	829	5944	715	1130	781	2626
503	chr19:22996890_22997063	178	774	1611	3378	5941	0	0	0	0
504	chr5:135992569_135992736	1209	999	3600	127	5935	6	2	0	8
505	chr5:90262416_90262581	814	2940	1383	796	5933	288	380	55	723
506	chr2:92837227_92837397	1996	883	1785	1268	5932	240	315	115	670
507	chr14:56860287_56860460	737	456	943	3794	5930	83	66	314	463
508	chr7:35268960_35269138	105	82	364	5370	5921	136	56	76	268
509	chr11:105440478_105440652	95	697	614	4502	5908	30	604	10804	11438
510	chr1:180551426_180551612	5418	4	477	7	5906	8879	3413	6196	18488
511	chr4:123755335_123755511	622	4486	357	414	5879	0	1	44	45
512	chr11:120770388_120770557	410	1080	938	3438	5866	471	304	911	1686
513	chr18:61929511_61929683	4	7	1518	4313	5842	0	0	6	6
514	chr15:77909793_77909968	685	733	202	4219	5839	596	58	615	1269
515	chr10:81017883_81018063	2260	1037	695	1839	5831	155	352	803	1310
516	chr1:132236281_132236456	68	87	60	5609	5824	24	21	13	58
517	chr1:157506136_157506305	2800	253	760	2011	5824	432	76	505	1013
518	chr11:75674444_75674621	497	3098	1007	1220	5822	0	0	0	0
519	chr19:20421488_20421671	1746	2940	213	910	5809	0	0	0	0
520	chr11:113580275_113580451	218	95	5398	97	5808	148	76	73	297
521	chr17:5215823_5216000	91	1754	2132	1823	5800	65	1624	0	1689
522	chr15:89443713_89443880	65	192	1362	4163	5782	55	69	160	284
523	chr1:189222724_189222901	225	1004	3539	1014	5782	151	115	330	596
524	chr11:23607555_23607724	130	845	3411	1395	5781	40	80	15	135
525	chr11:86654981_86655150	5777	0	0	0	5777	4	0	0	4
526	chr13:12236096_12236265	75	408	3228	2061	5772	60	539	316	915
527	chr11:44464873_44465031	136	2287	1759	1585	5767	1	1	0	2
528	chr12:111734006_111734179	741	748	2357	1912	5758	264	551	139	954
529	chr19:29673863_29674033	177	447	485	4648	5757	59	22	89	170
530	chr9:70557396_70557550	458	425	3273	1596	5752	116	56	0	172
531	chr17:47033299_47033466	3760	1281	295	407	5743	476	48	2486	3010
532	chr9:73092559_73092740	1701	810	324	2907	5742	1230	264	2213	3707
533	chr3:95116525_95116699	4	11	1879	3848	5742	0	0	0	0
534	chr11:66891958_66892135	223	297	4260	955	5735	38	82	95	215
535	chr6:52143289_52143462	2239	1422	225	1836	5722	332	618	0	950
536	chr2:181666443_181666616	2284	987	1151	1298	5720	8	44	37	89
537	chr17:36935204_36935377	948	1639	1893	1233	5713	17	14	1	32
538	chr3:131198379_131198557	1085	1135	3176	309	5705	300	285	3	588
539	chr3:157694664_157694842	58	316	482	4831	5687	43	1689	27	1759
540	chr14:21679225_21679401	1273	1499	1973	937	5682	57	205	239	501
541	chr3:31060812_31060982	562	1457	151	3511	5681	1350	968	2219	4537
542	chr7:140924359_140924536	59	293	315	5012	5679	33	22	178	233
543	chr8:124920216_124920392	67	2610	955	2047	5679	45	0	656	701
544	chr9:70557203_70557380	458	345	3273	1596	5672	124	108	49	281
545	chr10:63325242_63325422	204	927	1680	2844	5655	33	510	0	543
546	chr16:30953775_30953958	1233	1163	1987	1259	5642	0	0	0	0
547	chr2:128816775_128816953	3532	153	1299	639	5623	0	1	0	1
548	chr10:12964881_12965068	264	1076	1321	2956	5617	162	2505	714	3381
549	chr19:36957006_36957180	389	1485	2371	1369	5614	96	121	46	263
550	chr2:32855058_32855223	1837	768	2478	517	5600	960	53	203	1216
551	chr5:122998184_122998338	29	9	4074	1474	5586	0	0	0	0
552	chr14:99075226_99075395	432	2244	1945	962	5583	432	197	70	699
553	chr5:129944440_129944617	906	2865	1248	559	5578	84	157	224	465
554	chr10:80041936_80042105	2836	931	801	1007	5575	43	7	543	593
555	chr12:54724430_54724604	435	3458	1332	348	5573	208	5327	2047	7582
556	chr8:120642489_120642664	215	1070	1795	2491	5571	0	8	0	8
557	chr1:52112853_52113026	1204	1841	870	1655	5570	1390	555	1253	3198
558	chr10:126954097_126954273	3478	349	216	1506	5549	406	227	423	1056
559	chr6:148971024_148971196	407	863	360	3914	5544	31	445	622	1098
560	chr11:62469896_62470070	1416	1542	660	1917	5535	64	67	427	558
561	chr8:111645356_111645522	399	71	2374	2688	5532	1	9	0	10
562	chr9:21232953_21233118	46	4815	140	512	5513	41	639	56	736
563	chr12:91395334_91395515	27	114	5128	239	5508	15	48	54	117
564	chr8:22405569_22405742	4258	1067	132	26	5483	2468	4030	1417	7915
565	chr2:32081250_32081419	246	301	4132	782	5461	34	52	228	314
566	chr10:119264248_119264423	368	139	105	4838	5450	53	41	94	188
567	chr3:88178455_88178626	1761	1872	1596	214	5443	2088	7513	2733	12334
568	chr3:51829016_51829193	50	637	358	4393	5438	54	835	26	915
569	chr1:180551672_180551858	5418	7	0	5	5430	6	5	0	11
570	chr11:43712990_43713159	436	932	3053	998	5419	502	410	350	1262
571	chr7:99508098_99508275	2988	1746	221	461	5416	2400	540	1084	4024
572	chr14:21822529_21822702	301	368	3897	837	5403	115	174	443	732
573	chr19:36907735_36907906	285	431	3325	1357	5398	190	210	314	714
574	chr8:75014797_75014970	299	1588	2653	837	5377	83	484	107	674
575	chr1:184886494_184886672	121	4691	457	106	5375	84	2457	47	2588
576	chr4:44094290_44094446	137	5067	24	144	5372	87	4054	0	4141
577	chrX:12848810_12848982	1093	1157	366	2744	5360	1	1	3	5
578	chr3:51393230_51393403	1435	632	406	2872	5345	1940	1890	1292	5122
579	chr6:125008255_125008430	543	685	3253	859	5340	84	288	2168	2540
580	chr19:25022519_25022699	46	5072	137	85	5340	0	1	0	1
581	chr5:34260462_34260636	3111	781	160	1288	5340	1588	94	88	1770
582	chr15:98671487_98671663	26	74	126	5109	5335	41	46	245	332
583	chr19:30713778_30713956	343	577	2095	2316	5331	34	33	231	298
584	chr11:118234286_118234468	923	1431	2537	438	5329	3	3	8	14
585	chr5:123538512_123538689	20	1369	2008	1932	5329	20	409	431	860
586	chr5:33634991_33635160	7	12	812	4487	5318	16	21	0	37
587	chr11:94659915_94660078	613	612	3418	663	5306	6	1127	222	1355
588	chr6:128310467_128310642	297	392	195	4421	5305	41	247	35	323
589	chr10:120463803_120463970	555	2898	1285	555	5293	23	15	4	42
590	chr2:59610223_59610382	4794	97	307	82	5280	179	23	0	202
591	chr4:134204227_134204408	8	61	188	5022	5279	3	4	17	24
592	chr6:50561779_50561953	291	165	500	4312	5268	125	42	178	345
593	chr4:14947983_14948160	1098	1442	1595	1131	5266	277	608	239	1124
594	chr4:133566808_133566985	0	17	2213	3036	5266	1	7	14	22
595	chr14:21763736_21763899	63	599	4339	244	5245	56	436	1059	1551
596	chr10:115981588_115981765	288	403	2687	1864	5242	152	89	92	333
597	chr15:78509100_78509263	34	17	197	4992	5240	16	15	11594	11625
598	chr8:69191763_69191926	29	134	4164	888	5215	40	38	84	162
599	chr3:94928618_94928792	0	5204	0	0	5204	309	528	131	968
600	chr7:29283186_29283356	57	660	1145	3334	5196	0	62	0	62
601	chr7:80705804_80705974	237	765	2965	1226	5193	47	88	425	560
602	chr14:56849301_56849478	344	441	451	3954	5190	0	0	0	0
603	chr5:137679132_137679309	315	1113	2649	1113	5190	143	62	139	344
604	chr4:108197389_108197567	221	1506	1567	1894	5188	219	606	1254	2079
605	chr15:85888755_85888912	1283	351	2763	783	5180	13	1	0	14
606	chr6:34806800_34806975	384	369	1749	2667	5169	6	17	14	37
607	chr10:128348694_128348867	311	1750	1634	1471	5166	120	891	112	1123
608	chr8:106098761_106098945	248	3172	1419	326	5165	187	2206	406	2799
609	chr2:80525037_80525217	379	786	366	3630	5161	0	0	0	0
610	chr15:37029262_37029437	204	387	1977	2589	5157	16	15	27	58
611	chr1:132094223_132094398	2811	1399	481	462	5153	123	172	96	391
612	chr2:154388834_154389010	3923	452	536	241	5152	1283	160	169	1612
613	chr5:67528198_67528374	78	313	4160	597	5148	0	0	0	0
614	chr11:99111858_99112029	287	57	4326	478	5148	80	24	0	104
615	chr16:87336002_87336174	2204	925	727	1289	5145	166	357	395	918
616	chr2:180164655_180164835	277	404	783	3679	5143	64	56	186	306
617	chr10:128932255_128932433	4660	142	195	145	5142	705	23	216	944
618	chr7:126643198_126643377	1125	1065	2676	274	5140	2	65	0	67
619	chr2:91721396_91721544	144	771	2307	1913	5135	85	81	7	173
620	chr11:70806354_70806525	3632	111	143	1243	5129	75	40	0	115
621	chr1:74354749_74354927	1433	594	2458	638	5123	160	153	314	627
622	chr4:16850553_16850727	4942	177	0	0	5119	9577	11679	19040	40296
623	chr5:122282939_122283114	271	309	156	4379	5115	41	44	451	536
624	chr4:117292910_117293072	449	481	221	3962	5113	312	64	465	841
625	chr4:141298475_141298658	1829	2245	250	778	5102	998	1243	1419	3660
626	chr11:104766572_104766745	845	1863	980	1411	5099	432	349	401	1182
627	chrX:77762043_77762219	812	2121	1374	790	5097	978	1441	36	2455
628	chr15:102134068_102134209	112	48	321	4615	5096	0	0	0	0
629	chr1:87061014_87061183	902	1036	265	2880	5083	0	0	0	0
630	chr5:92134928_92135103	2798	1000	895	389	5082	702	1715	451	2868
631	chr14:30884439_30884615	416	1120	383	3141	5060	206	468	340	1014
632	chr6:86764033_86764209	37	260	4052	710	5059	17	278	5	300
633	chr9:65965390_65965562	73	4896	35	45	5049	273	1240	568	2081
634	chr6:38337872_38338043	939	452	1147	2501	5039	181	829	256	1266
635	chr17:56489437_56489605	0	5	708	4323	5036	2	0	0	2
636	chr6:38430915_38431088	855	1159	598	2413	5025	172	260	637	1069
637	chr7:141404597_141404778	1129	691	1996	1206	5022	0	0	0	0
638	chr10:93933683_93933857	1509	3101	375	36	5021	3	1	0	4
639	chr17:32806840_32807026	39	241	3057	1680	5017	209	423	1268	1900
640	chr15:84276667_84276842	255	724	925	3094	4998	0	0	7	7
641	chr18:10476161_10476335	27	222	280	4465	4994	15	67	22	104
642	chr7:35398798_35398971	493	821	3109	563	4986	322	299	300	921
643	chr1:118350338_118350510	96	788	263	3838	4985	89	311	898	1298
644	chr15:79326636_79326816	568	99	4293	19	4979	217	92	0	309
645	chr2:23033273_23033442	197	1045	1228	2505	4975	23	178	245	446
646	chr6:137401226_137401404	281	360	4208	125	4974	66	153	99	318
647	chr17:80120316_80120489	88	173	4215	498	4974	39	38	5	82
648	chr6:48079775_48079952	1742	1927	423	878	4970	785	936	1598	3319
649	chr2:71230118_71230294	183	911	2723	1142	4959	102	228	657	987
650	chr3:89470450_89470627	209	224	288	4230	4951	0	0	0	0
651	chr13:111703950_111704127	118	2132	889	1810	4949	49	898	38	985
652	chr12:59263910_59264091	1201	925	1957	857	4940	2	3	0	5
653	chr19:29525642_29525811	309	2251	231	2143	4934	56	195	15	266
654	chr11:20730681_20730851	708	1553	1690	979	4930	223	380	644	1247
655	chr11:101481984_101482165	787	1558	628	1956	4929	32	114	45	191
656	chr13:97532360_97532533	2372	2132	89	336	4929	555	818	22	1395
657	chr4:98938371_98938550	430	1257	729	2507	4923	127	530	31	688
658	chr9:78100653_78100833	186	2084	642	2002	4914	8	143	16	167
659	chr2:181310083_181310258	338	522	2216	1837	4913	72	177	223	472
660	chr2:32462491_32462670	1076	321	254	3259	4910	581	118	193	892
661	chr1:13624861_13625041	507	1099	2950	349	4905	86	1	0	87
662	chr10:121324126_121324298	10	554	240	4100	4904	9	133	30	172
663	chr16:57291516_57291694	26	54	1837	2969	4886	6	11	5	22
664	chr8:70127858_70128016	325	1762	2581	202	4870	119	516	284	919
665	chr8:107400085_107400257	2414	644	834	972	4864	233	141	359	733
666	chr15:8086177_8086359	161	599	147	3950	4857	0	0	0	0
667	chr6:83879635_83879806	1909	1050	1282	616	4857	61	108	6	175
668	chr16:58665174_58665341	1437	917	1737	742	4833	279	254	482	1015
669	chr7:125617287_125617460	1894	216	2448	255	4813	300	0	5497	5797
670	chr16:44336674_44336845	94	352	1990	2375	4811	0	0	0	0
671	chr11:86315123_86315299	279	1675	1998	857	4809	62	885	0	947
672	chr2:158379088_158379262	102	85	4313	307	4807	0	0	0	0
673	chr7:29961781_29961962	439	0	1119	3237	4795	166	0	273	439
674	chr19:24189347_24189520	0	2	2933	1855	4790	0	0	5877	5877
675	chr3:95510025_95510200	949	1584	1440	815	4788	39	180	0	219
676	chr2:152863658_152863829	841	3711	95	134	4781	61	63	27	151
677	chr2:152863843_152864016	841	3711	95	134	4781	131	158	2947	3236
678	chr7:63932211_63932383	2	1732	2785	261	4780	1	59	6	66
679	chr7:98204873_98205038	1540	1171	1014	1052	4777	180	3946	13	4139
680	chr6:86581350_86581526	487	1236	976	2068	4767	259	392	269	920
681	chr18:35612794_35612968	550	557	3255	402	4764	3	11	11	25
682	chrX:151043042_151043223	64	76	142	4476	4758	37	22	0	59
683	chr17:73115784_73115960	515	693	1232	2317	4757	10	21	12	43
684	chr4:124905507_124905667	1192	1489	1540	535	4756	23	24	229	276
685	chr4:44946125_44946296	709	1521	1084	1437	4751	526	636	1011	2173
686	chr16:8787757_8787930	2121	217	2119	291	4748	200	86	167	453
687	chr15:84635691_84635846	35	38	569	4105	4747	1	2	8	11
688	chr19:37501212_37501393	672	763	146	3162	4743	102	347	300	749
689	chr1:185327925_185328102	1821	2027	292	597	4737	226	753	909	1888
690	chr3:35896807_35896982	25	754	349	3595	4723	32	774	0	806
691	chr10:80874834_80875013	3226	1016	326	147	4715	226	14	23	263
692	chr1:170872120_170872268	2741	1122	593	259	4715	0	0	0	0
693	chr8:122568497_122568673	748	3513	298	152	4711	1385	14448	4672	20505
694	chr7:35253270_35253448	853	3	3386	468	4710	945	3	11	959
695	chr1:91487181_91487358	100	190	245	4173	4708	63	55	92	210
696	chr12:76389396_76389572	16	31	761	3898	4706	4	5	7	16
697	chr1:134958137_134958318	585	1083	465	2554	4687	6	4	0	10
698	chr16:14162275_14162442	2443	630	104	1507	4684	322	375	109	806
699	chr7:126486495_126486664	859	1558	1636	613	4666	206	538	3422	4166
700	chr3:98384928_98385109	3002	792	564	305	4663	17	2	0	19
701	chr4:33211546_33211722	538	933	1202	1990	4663	3	15	8	26
702	chr11:87437174_87437342	3254	175	336	897	4662	572	25	88	685
703	chr5:88707614_88707794	267	1194	2804	395	4660	29	61	77	167
704	chr5:36588707_36588883	382	286	171	3820	4659	75	69	452	596
705	chr6:128353522_128353693	0	9	3277	1353	4639	0	0	0	0
706	chr17:56219542_56219715	1700	623	681	1631	4635	174	303	80	557
707	chr11:79946653_79946828	1070	2151	1101	312	4634	0	15	6	21
708	chr10:81506902_81507080	139	259	2138	2094	4630	91	252	432	775
709	chr9:119323547_119323725	376	817	1789	1648	4630	197	76	8	281
710	chr8:111048808_111048946	217	1974	2034	398	4623	0	0	0	0
711	chr10:61403714_61403890	896	971	1139	1607	4613	187	345	862	1394
712	chr11:117727959_117728122	98	669	2233	1611	4611	109	649	3	761
713	chr10:117331248_117331431	225	346	1689	2346	4606	17	14	0	31
714	chr17:26718038_26718214	2275	1140	472	718	4605	596	1115	855	2566
715	chr18:12185933_12186107	327	738	3363	174	4602	7	21	4	32
716	chr17:45386109_45386293	360	1474	625	2142	4601	85	348	279	712
717	chr17:71524955_71525123	285	859	263	3194	4601	62	473	534	1069
718	chr11:83478318_83478490	515	1558	1662	863	4598	46	156	83	285
719	chr10:117726882_117727044	250	549	755	3029	4583	2	0	0	2
720	chr17:34924991_34925167	2965	398	833	386	4582	1062	216	403	1681
721	chr7:79979896_79980071	514	330	177	3558	4579	17	112	343	472
722	chr7:44376724_44376904	1072	2040	651	815	4578	1	0	0	1
723	chr12:83541695_83541843	151	717	1847	1861	4576	0	0	0	0
724	chrX:151042837_151043013	21	76	1	4476	4574	9	11	19	39
725	chr8:13218449_13218622	436	1099	2193	835	4563	224	351	671	1246
726	chr12:51681403_51681585	1444	1643	674	801	4562	219	709	82	1010
727	chr5:121213424_121213593	1525	400	2053	583	4561	551	337	199	1087
728	chr18:34823932_34824101	264	1254	1781	1255	4554	110	379	202	691
729	chr9:97074174_97074345	597	879	846	2225	4547	50	80	163	293
730	chr9:62885564_62885740	88	1836	1607	1011	4542	8	131	33	172
731	chr8:126576410_126576582	2504	432	447	1155	4538	441	129	1	571
732	chr2:32176147_32176308	347	1917	1723	540	4527	1	0	0	1
733	chr4:156102867_156103044	302	758	2681	784	4525	3	16	28	47
734	chr10:121594359_121594522	269	1428	1974	850	4521	0	0	0	0
735	chr11:97632441_97632617	303	215	374	3627	4519	170	22	966	1158
736	chr14:45569483_45569658	361	806	536	2811	4514	0	2	10	12
737	chrX:140447789_140447959	178	83	207	4044	4512	85	104	76	265
738	chr5:129937603_129937785	305	610	362	3234	4511	272	96	2925	3293
739	chr11:87432668_87432843	1996	1310	545	660	4511	2567	476	5	3048
740	chr9:77752280_77752420	133	421	1232	2721	4507	0	0	0	0
741	chr3:84097043_84097219	1187	1549	728	1036	4500	518	310	208	1036
742	chr2:32243819_32243990	73	172	1741	2512	4498	1	0	0	1
743	chr6:86421876_86422047	0	1130	2528	837	4495	19	631	6	656
744	chr6:71014569_71014747	51	437	240	3767	4495	9	29	0	38
745	chr17:74289407_74289579	111	2491	410	1480	4492	96	1629	255	1980
746	chr11:85334537_85334709	49	4252	166	19	4486	1	0	0	1
747	chr19:8810158_8810332	323	1844	1200	1116	4483	1531	1294	193	3018
748	chr12:70956932_70957079	220	731	1661	1868	4480	3	0	0	3
749	chr10:82349390_82349563	344	942	724	2464	4474	210	264	449	923
750	chr10:79714826_79714993	460	283	2264	1464	4471	4	1	0	5
751	chr17:35624051_35624207	832	1542	1525	572	4471	453	404	752	1609
752	chr17:71339953_71340128	1378	1685	481	926	4470	25	1	0	26
753	chr5:29448431_29448606	323	1167	1658	1322	4470	71	291	5	367
754	chr4:140963620_140963796	236	845	2375	1011	4467	153	283	1	437
755	chr8:124595818_124596004	739	1366	530	1830	4465	265	234	9	508
756	chr11:120508999_120509168	1952	1100	701	706	4459	541	291	484	1316
757	chr15:78920795_78920983	914	2950	222	372	4458	33	38	4	75
758	chr1:93500745_93500908	201	1574	1845	836	4456	0	0	0	0
759	chr4:148074686_148074853	696	210	2364	1181	4451	0	0	0	0
760	chr8:111708024_111708169	167	48	2038	2191	4444	0	0	0	0
761	chr2:27035610_27035782	355	303	1664	2120	4442	0	0	0	0
762	chr2:79397596_79397773	137	220	194	3890	4441	334	196	4349	4879
763	chr7:127976670_127976851	1110	1406	1234	689	4439	164	108	263	535
764	chr15:100970934_100971103	23	4267	40	89	4419	0	32	0	32
765	chr8:105972547_105972720	2901	504	236	765	4406	0	0	0	0
766	chr2:37424974_37425142	2406	1293	414	292	4405	129	753	10	892
767	chr3:95052490_95052658	2950	1228	148	79	4405	926	414	215	1555
768	chr7:100730847_100731029	171	750	609	2873	4403	20	150	340	510
769	chr10:98888738_98888899	235	654	385	3128	4402	0	0	0	0
770	chr7:139993115_139993291	39	3673	431	251	4394	19	182	0	201
771	chr4:127060286_127060461	1281	2168	181	761	4391	0	7	8	15
772	chr12:71139449_71139626	735	506	562	2581	4384	57	9	4	70
773	chr5:114921545_114921726	3268	350	245	511	4374	2	0	0	2
774	chr11:97770673_97770845	1382	1631	372	986	4371	133	162	987	1282
775	chr8:125058759_125058944	48	87	94	4140	4369	0	28	15	43
776	chr6:134811489_134811724	84	3880	58	347	4369	55	2406	458	2919
777	chr6:29675788_29675961	1009	1211	393	1751	4364	43	14	1	58
778	chr3:95332049_95332222	473	972	1707	1207	4359	40	49	34	123
779	chr1:54947931_54948108	472	1326	859	1701	4358	0	8	2	10
780	chr6:22356974_22357151	548	669	2068	1067	4352	472	700	40	1212
781	chr14:32078794_32078954	458	1459	1968	463	4348	360	2167	104	2631
782	chr11:75996450_75996627	1358	740	1996	251	4345	315	290	312	917
783	chr4:107073984_107074161	111	3784	286	159	4340	15	91	9	115
784	chr10:126953832_126954008	3478	426	96	338	4338	544	206	9	759
785	chr11:77987044_77987199	751	1236	2082	258	4327	21	9	0	30
786	chr1:153497192_153497371	2100	922	151	1138	4311	122	46	0	168
787	chr3:142774987_142775171	81	49	3661	516	4307	51	29	36	116
788	chr12:55015263_55015431	154	115	172	3855	4296	96	101	402	599
789	chr12:75608988_75609159	8	22	66	4185	4281	0	0	0	0
790	chr1:91220378_91220542	97	4071	47	63	4278	0	0	0	0
791	chr5:108691059_108691236	1773	1379	783	342	4277	5	4	2	11
792	chr15:88928847_88929024	528	895	1668	1184	4275	694	446	791	1931
793	chrX:152087164_152087341	137	333	150	3654	4274	3	7	0	10
794	chr17:29207204_29207360	839	1144	1993	298	4274	321	198	1	520
795	chr8:123467284_123467455	27	88	4045	113	4273	0	0	0	0
796	chr2:156352699_156352873	1932	503	1189	647	4271	2	0	0	2
797	chr4:11250890_11251067	1201	1837	602	631	4271	260	774	1756	2790
798	chr3:51390747_51390905	1701	714	1087	768	4270	0	0	0	0
799	chr7:18920318_18920491	0	116	3745	409	4270	0	8	86	94
800	chr1:92660599_92660779	164	622	2683	797	4266	4	23	0	27
801	chr3:128560368_128560545	251	529	799	2685	4264	370	734	663	1767
802	chr7:34443434_34443610	328	753	682	2499	4262	2	17	1	20
803	chr16:23160099_23160285	3812	164	247	29	4252	801	174	3067	4042
804	chr3:137875738_137875914	7	28	805	3405	4245	25	235	17	277
805	chr4:132161884_132162060	350	936	212	2740	4238	40	210	52	302
806	chr11:99064645_99064822	4	4218	4	8	4234	75	1402	3	1480
807	chr11:62020304_62020481	396	2555	1138	143	4232	55	150	78	283
808	chr6:86513939_86514106	1555	1880	35	761	4231	218	215	1592	2025
809	chr9:21753490_21753666	2450	1429	243	106	4228	279	196	116	591
810	chr17:25953972_25954164	204	1089	232	2701	4226	140	280	270	690
811	chr10:120126201_120126378	657	755	2680	127	4219	861	2281	1371	4513
812	chr6:47334377_47334552	3239	387	343	233	4202	827	113	1115	2055
813	chr16:94549415_94549590	39	66	170	3925	4200	13	36	358	407
814	chr3:129509257_129509435	2036	859	445	859	4199	1964	497	2873	5334
815	chr15:99124660_99124834	3724	15	278	181	4198	296	50	0	346
816	chr18:38234036_38234213	62	375	418	3339	4194	19	93	45	157
817	chr5:115664252_115664428	524	1956	1226	478	4184	1	3	2	6
818	chr2:163050054_163050227	156	187	3300	534	4177	47	231	4	282
819	chr16:44330040_44330205	255	435	2030	1448	4168	1	0	0	1
820	chr18:36137734_36137907	307	797	384	2677	4165	306	1025	763	2094
821	chr17:31120792_31120964	730	123	3136	175	4164	76	9	51	136
822	chr17:66032809_66032980	189	1135	720	2119	4163	11	358	39	408
823	chr4:141574243_141574439	2358	217	99	1485	4159	0	0	0	0
824	chr12:76885822_76885997	57	1930	1804	367	4158	47	2569	194	2810
825	chr9:65219738_65219911	1340	1375	517	926	4158	73	179	384	636
826	chr8:95246660_95246835	103	110	120	3821	4154	48	57	139	244
827	chr8:108974789_108974970	553	2575	904	119	4151	350	1955	4128	6433
828	chr6:85635005_85635187	116	445	2431	1150	4142	0	0	0	0
829	chr8:84700761_84700930	180	662	2888	399	4129	5	13	1	19
830	chr4:141138019_141138195	1013	2709	220	183	4125	23	246	175	444
831	chr17:78915328_78915500	285	1275	439	2125	4124	423	4246	84	4753
832	chrX:50489478_50489652	2666	105	333	1013	4117	509	82	180	771
833	chr8:106715520_106715701	116	1342	1813	842	4113	25	29	0	54
834	chr9:79751339_79751513	82	35	173	3817	4107	0	1	0	1
835	chr17:21526779_21526954	1502	1030	1322	243	4097	194	784	196	1174
836	chr8:25816015_25816184	135	570	1710	1680	4095	126	303	42	471
837	chr18:35232365_35232548	5	252	380	3455	4092	36	142	119	297
838	chrX:37129269_37129446	407	1488	613	1583	4091	2	24	16	42
839	chr7:25818355_25818547	653	423	1095	1919	4090	116	154	535	805
840	chr19:56791663_56791837	48	123	2974	944	4089	45	56	34	135
841	chr4:32588562_32588729	3072	688	270	58	4088	1539	604	79	2222
842	chr6:115787981_115788156	365	462	2497	763	4087	2	139	9	150
843	chr19:38310925_38311101	444	588	2347	706	4085	18	214	3	235
844	chr8:46213085_46213266	2399	621	960	104	4084	423	58	31	512
845	chr6:85630979_85631140	113	475	2067	1427	4082	0	0	0	0
846	chr2:122181691_122181867	2541	1249	197	89	4076	16	20	0	36
847	chr2:25385029_25385206	670	156	344	2904	4074	331	81	155	567
848	chr14:50898500_50898676	72	21	2576	1404	4073	5	0	0	5
849	chr15:11971625_11971808	582	1555	649	1286	4072	100	252	80	432
850	chr12:69745684_69745861	670	1073	957	1370	4070	134	26	3	163
851	chr18:42307179_42307348	511	2221	652	684	4068	245	878	311	1434
852	chr2:164769007_164769178	687	601	530	2248	4066	358	319	675	1352
853	chr13:69566570_69566744	316	597	706	2432	4051	38	96	8	142
854	chr4:49654994_49655180	531	909	1286	1323	4049	30	266	424	720
855	chr13:3598062_3598218	8	25	3975	39	4047	9	7	0	16
856	chr8:70507351_70507517	172	1556	1965	354	4047	428	758	313	1499
857	chr8:110763242_110763415	454	1697	674	1221	4046	0	4	0	4
858	chr13:97014023_97014195	736	625	1254	1431	4046	1	14	0	15
859	chr19:8975917_8976079	258	2354	1204	219	4035	16	44	0	60
860	chr19:5149542_5149721	138	730	1685	1478	4031	9	154	47	210
861	chr11:97116608_97116784	103	98	249	3579	4029	101	94	129	324
862	chr8:119795424_119795600	177	134	2548	1168	4027	43	33	271	347
863	chr3:90573722_90573888	491	254	669	2612	4026	540	0	57	597
864	chr1:58435406_58435568	1607	184	704	1529	4024	4	0	0	4
865	chr11:104648478_104648655	32	73	138	3780	4023	0	0	0	0
866	chr7:110108259_110108399	1367	1483	742	430	4022	0	0	0	0
867	chr9:71668773_71668952	57	3249	159	551	4016	115	4370	3415	7900
868	chr8:107588786_107588964	96	65	277	3578	4016	352	249	475	1076
869	chr2:9900243_9900420	686	1807	363	1157	4013	152	734	169	1055
870	chr15:76567403_76567572	1211	841	1171	782	4005	87	91	480	658
871	chr15:93371490_93371664	144	309	748	2800	4001	52	76	181	309
872	chr17:72798527_72798703	1283	1118	1342	251	3994	452	525	33	1010
873	chr8:31407355_31407520	29	347	602	3013	3991	0	27	0	27
874	chr11:60909285_60909462	159	548	2427	847	3981	69	103	302	474
875	chr3:57285670_57285838	53	2373	1034	518	3978	0	0	0	0
876	chr5:124435322_124435500	1706	660	763	842	3971	1021	370	917	2308
877	chr11:48793669_48793844	1750	1142	401	678	3971	158	146	51	355
878	chr19:47060461_47060626	195	947	230	2592	3964	103	279	275	657
879	chr4:43528633_43528810	360	569	1161	1873	3963	573	329	3759	4661
880	chr6:51397824_51397989	3038	107	493	323	3961	133	24	0	157
881	chr7:138837863_138838039	271	927	1990	767	3955	118	332	109	559
882	chr5:122262737_122262910	761	1425	904	861	3951	167	337	2227	2731
883	chr15:25718902_25719067	0	1135	1831	982	3948	0	0	0	0
884	chr17:35875639_35875816	45	57	355	3491	3948	1	4	0	5
885	chr4:132531856_132532010	321	1124	1849	652	3946	0	0	0	0
886	chr13:100459781_100459958	77	593	2350	921	3941	146	482	20	648
887	chr11:58148667_58148835	142	881	1964	953	3940	19	106	22	147
888	chr12:3569692_3569869	588	732	1192	1420	3932	7	16	19	42
889	chr6:34267883_34268059	2246	391	509	785	3931	373	79	192	644
890	chr19:16847224_16847398	279	2755	335	557	3926	14	1260	122	1396
891	chr5:129877701_129877867	82	0	3818	22	3922	0	0	0	0
892	chr4:126225792_126225968	230	426	51	3215	3922	0	6	0	6
893	chr5:117503409_117503581	1195	1452	584	688	3919	1	1	0	2
894	chr15:22504909_22505079	187	176	3321	227	3911	31	16	133	180
895	chr9:65117383_65117551	5	5	95	3800	3905	2	3	36	41
896	chr10:128165684_128165865	289	1084	1008	1521	3902	1	23	4	28
897	chr2:152577562_152577739	215	1295	684	1706	3900	134	304	87	525
898	chr9:64741607_64741789	41	372	458	3028	3899	130	234	1288	1652
899	chr19:8971748_8971922	581	1843	1004	470	3898	2	0	4	6
900	chr11:96068871_96069040	62	689	2081	1063	3895	5	755	932	1692
901	chr10:112896407_112896580	116	699	2744	326	3885	101	34	2	137
902	chr5:117642583_117642757	793	1412	657	1021	3883	68	806	307	1181
903	chr5:73542007_73542175	41	49	3516	269	3875	53	277	0	330
904	chr12:55596961_55597122	142	273	434	3025	3874	0	0	0	0
905	chr1:152777337_152777511	260	1679	988	944	3871	257	2630	3769	6656
906	chr12:54672242_54672423	175	518	2465	708	3866	60	23	7	90
907	chr4:59910097_59910269	197	357	2176	1127	3857	76	117	103	296
908	chr10:128536908_128537093	2528	928	239	155	3850	806	30	15	851
909	chr19:46009085_46009257	259	572	713	2305	3849	135	215	1506	1856
910	chr4:149956549_149956722	75	551	1937	1278	3841	17	237	16	270
911	chr11:86862406_86862582	599	2177	220	844	3840	25	48	0	73
912	chr4:119384661_119384837	73	590	803	2366	3832	11	50	40	101
913	chr4:94666561_94666737	706	926	1416	779	3827	62	226	351	639
914	chr14:56737016_56737173	47	459	1521	1799	3826	0	0	0	0
915	chr9:60734676_60734853	1704	1670	395	57	3826	195	127	48	370
916	chr9:71302239_71302418	405	508	478	2433	3824	2	17	177	196
917	chr1:75435204_75435377	1714	1125	264	715	3818	262	1019	86	1367
918	chr4:108012994_108013177	662	3036	28	92	3818	321	1331	561	2213
919	chr3:95574679_95574859	1085	1908	350	473	3816	563	552	155	1270
920	chrX:163876364_163876530	2219	431	693	468	3811	116	78	8	202
921	chr4:151984684_151984844	143	1820	1590	255	3808	453	461	725	1639
922	chr10:83061664_83061844	42	213	704	2847	3806	0	0	0	0
923	chr11:69752586_69752769	122	968	1537	1169	3796	0	0	0	0
924	chr11:69752792_69752970	122	968	1537	1169	3796	0	0	0	0
925	chrX:104111745_104111923	980	773	501	1536	3790	158	275	107	540
926	chr7:97472291_97472466	0	274	201	3309	3784	0	36	4	40
927	chr6:38444190_38444362	355	1833	791	799	3778	272	578	1222	2072
928	chr12:86827845_86828023	1476	606	1166	527	3775	73	14	3	90
929	chr17:83526866_83527042	855	232	1934	753	3774	10509	303	180	10992
930	chr5:125600818_125600990	143	369	286	2976	3774	0	3	21	24
931	chr8:111186123_111186298	791	2125	725	129	3770	1863	5613	955	8431
932	chr11:80463848_80464025	1181	1341	580	667	3769	249	303	544	1096
933	chr8:125268830_125268975	35	178	1588	1967	3768	0	0	0	0
934	chr19:37055290_37055457	311	1242	1474	735	3762	28	128	143	299
935	chr2:76866015_76866192	1411	1482	301	563	3757	76	42	536	654
936	chrX:75066095_75066270	1097	1057	165	1430	3749	156	122	180	458
937	chr17:69313279_69313456	8	35	3682	23	3748	15	109	73	197
938	chr10:25875658_25875835	429	1060	1790	464	3743	80	175	160	415
939	chr14:64621494_64621669	504	571	796	1869	3740	438	884	248	1570
940	chr8:47597897_47598069	135	1548	184	1873	3740	6	9	9	24
941	chr5:123631706_123631881	579	2444	487	227	3737	2	1	0	3
942	chr5:88686947_88687112	266	956	1933	581	3736	162	995	13	1170
943	chr6:50483992_50484164	532	373	596	2234	3735	47	16	157	220
944	chr3:127442193_127442370	9	6	923	2794	3732	0	0	13	13
945	chr16:10425130_10425309	258	1048	1315	1106	3727	98	7	0	105
946	chr4:116056953_116057130	481	830	1041	1375	3727	333	724	2331	3388
947	chr5:30935392_30935564	772	143	2285	521	3721	0	13	0	13
948	chr2:157136356_157136529	2007	145	220	1347	3719	0	0	0	0
949	chrX:20729586_20729761	128	289	1046	2250	3713	162	223	204	589
950	chr7:29294835_29294999	1137	1043	1143	390	3713	190	241	111	542
951	chr1:134445949_134446127	1032	1305	378	996	3711	6	5	0	11
952	chr11:106963474_106963646	3420	49	29	205	3703	512	62	65	639
953	chr14:51931650_51931822	2587	402	562	150	3701	334	32	132	498
954	chr16:46523777_46523953	0	112	174	3414	3700	4	237	47	288
955	chr2:6011597_6011774	236	1148	801	1512	3697	8	19	1	28
956	chr13:107529638_107529808	559	923	1038	1174	3694	73	55	1	129
957	chr4:93927887_93928057	11	11	256	3413	3691	12	69	202	283
958	chr8:106104463_106104639	24	483	227	2953	3687	41	376	2	419
959	chr9:65859532_65859705	134	531	2316	704	3685	8	160	10	178
960	chr10:63385893_63386078	160	562	2696	267	3685	95	525	2062	2682
961	chr14:56540080_56540253	504	1543	595	1041	3683	170	625	582	1377
962	chr8:110930422_110930596	866	1304	943	561	3674	125	514	226	865
963	chr4:129255817_129255999	1613	124	1221	713	3671	1080	1457	7126	9663
964	chrX:101348197_101348372	1314	1179	253	921	3667	65	154	64	283
965	chr16:91595968_91596140	1194	668	1381	419	3662	93	208	59	360
966	chr11:4903508_4903684	175	1046	449	1989	3659	62	1227	0	1289
967	chr15:99028258_99028436	784	686	168	2021	3659	502	4471	9	4982
968	chr14:63573375_63573551	1338	723	449	1143	3653	812	216	24	1052
969	chr13:73600455_73600632	140	1087	527	1899	3653	113	201	312	626
970	chr2:102038883_102039054	857	911	1702	181	3651	426	314	1042	1782
971	chr5:145155890_145156063	962	1968	527	192	3649	193	751	408	1352
972	chr11:96858862_96859035	820	1642	693	493	3648	279	369	279	927
973	chr11:101449599_101449758	841	2293	191	317	3642	89	70	0	159
974	chr2:6752074_6752229	25	980	2147	487	3639	25	119	42	186
975	chr10:22056904_22057081	187	0	2512	940	3639	12	0	0	12
976	chr12:76625303_76625478	371	826	2075	364	3636	291	265	236	792
977	chr9:66538596_66538779	596	1307	1015	715	3633	294	2003	597	2894
978	chr9:40631922_40632097	0	0	348	3285	3633	0	0	0	0
979	chrX:103138770_103138943	1088	1606	84	851	3629	276	3915	450	4641
980	chr9:58955433_58955617	204	1657	819	948	3628	0	0	0	0
981	chr8:25199018_25199186	50	391	325	2862	3628	16	393	32	441
982	chr1:24117298_24117470	128	130	729	2637	3624	172	4	186	362
983	chr13:41335280_41335451	33	2967	363	257	3620	159	6828	0	6987
984	chr2:164091294_164091465	1174	2436	9	0	3619	176	1318	247	1741
985	chr5:148985457_148985657	0	0	144	3474	3618	0	0	0	0
986	chr6:71604903_71605076	261	1339	1816	201	3617	143	399	97	639
987	chr7:34835384_34835557	10	1325	220	2057	3612	9	460	240	709
988	chr12:18513587_18513759	0	55	281	3275	3611	0	0	0	0
989	chr11:78093606_78093777	1378	717	680	835	3610	78	60	115	253
990	chr5:113592203_113592377	4	465	2815	323	3607	1	216	1791	2008
991	chr1:134508775_134508954	0	768	2252	585	3605	0	822	0	822
992	chr17:29424881_29425058	514	1445	202	1439	3600	51	81	854	986
993	chr11:116275245_116275411	329	1533	1273	462	3597	287	883	236	1406
994	chr5:25542678_25542857	397	753	678	1769	3597	100	202	94	396
995	chr5:34681523_34681700	350	868	1560	812	3590	20	63	47	130
996	chr4:132414397_132414573	319	1168	1501	601	3589	90	47	2	139
997	chr15:80924895_80925073	567	813	518	1687	3585	76	423	566	1065
998	chr2:165012479_165012654	283	847	1441	1012	3583	18	9	9	36
999	chr2:120353261_120353442	269	827	1528	957	3581	8	183	65	256
1000	chr18:6248139_6248311	2647	771	70	93	3581	12	1	0	13
1001	chr12:51680002_51680171	384	2082	1010	102	3578	83	422	725	1230
1002	chr10:95787670_95787837	453	1023	1350	752	3578	17	24	1	42
1003	chr4:132033316_132033487	480	930	987	1179	3576	0	0	0	0
1004	chr4:136598829_136599013	425	2042	617	476	3560	0	3	1	4
1005	chr4:116374685_116374876	156	611	1449	1333	3549	5	2	0	7
1006	chr19:35949330_35949509	228	632	1104	1583	3547	73	213	633	919
1007	chr11:72433641_72433821	1168	284	119	1974	3545	222	148	1374	1744
1008	chr8:25588196_25588369	874	1034	208	1426	3542	58	97	108	263
1009	chr8:95598580_95598756	302	1213	186	1838	3539	1	0	0	1
1010	chr4:136282055_136282236	251	113	2986	184	3534	110	33	91	234
1011	chr10:108337384_108337556	56	3200	155	121	3532	27	1921	18	1966
1012	chr2:29919025_29919166	86	467	2280	694	3527	0	0	0	0
1013	chr15:7106115_7106289	700	427	265	2134	3526	48	65	281	394
1014	chrX:103217578_103217752	120	192	282	2929	3523	28	45	18	91
1015	chr17:88094957_88095131	276	216	299	2731	3522	16	27	12	55
1016	chr1:167345999_167346175	206	1427	618	1270	3521	32	304	16	352
1017	chr11:118124606_118124775	4	31	461	3025	3521	3	8	0	11
1018	chr8:123377565_123377743	651	1183	1249	429	3512	286	495	238	1019
1019	chr16:33373274_33373448	78	444	587	2402	3511	76	172	15	263
1020	chr15:80151784_80151960	269	1028	417	1795	3509	5	31	12	48
1021	chr1:34795141_34795310	37	740	309	2420	3506	0	3	0	3
1022	chrX:103930232_103930401	192	1957	427	927	3503	0	0	0	0
1023	chr9:66610101_66610276	1444	724	426	909	3503	160	327	161	648
1024	chr16:24389648_24389807	443	827	1563	670	3503	0	0	0	0
1025	chr2:155950602_155950779	3421	54	24	1	3500	3968	90	384	4442
1026	chr15:101318041_101318217	3413	32	42	9	3496	15029	204	1571	16804
1027	chr19:46220849_46221026	40	323	2769	362	3494	77	550	35	662
1028	chr8:48713748_48713928	42	124	626	2696	3488	0	0	0	0
1029	chr3:144183623_144183801	644	218	2302	322	3486	360	236	273	869
1030	chr11:103965870_103966047	0	224	896	2365	3485	0	2	0	2
1031	chr15:8636445_8636621	320	82	152	2929	3483	44	29	85	158
1032	chr17:78678284_78678461	51	425	1797	1202	3475	8	1	0	9
1033	chr19:10557261_10557435	1532	564	242	1134	3472	392	83	567	1042
1034	chr3:104636058_104636243	47	1928	1078	414	3467	154	843	214	1211
1035	chr15:31567875_31568047	2720	383	59	297	3459	0	0	0	0
1036	chr10:128536761_128536904	2528	928	0	0	3456	425	10	14	449
1037	chr14:50960126_50960299	161	357	872	2064	3454	248	994	192	1434
1038	chr14:75790859_75791030	2756	324	76	296	3452	33	2	6	41
1039	chr2:170340410_170340586	187	46	3075	142	3450	29	25	52	106
1040	chr9:88349518_88349695	242	433	738	2036	3449	35	121	150	306
1041	chr17:29613630_29613807	851	994	92	1509	3446	1138	1458	401	2997
1042	chr4:150622477_150622652	63	1684	1256	442	3445	227	524	29	780
1043	chr17:74405285_74405466	129	489	330	2489	3437	5	0	0	5
1044	chr2:121505773_121505951	0	21	841	2575	3437	2	62	163	227
1045	chr6:140363520_140363692	255	329	1198	1646	3428	2	24	2	28
1046	chr5:148752527_148752703	0	2	135	3286	3423	0	0	0	0
1047	chr11:50262333_50262509	208	2791	245	173	3417	175	1029	67	1271
1048	chr9:65906691_65906870	296	3069	20	29	3414	74	97	25	196
1049	chr13:99090777_99090946	2790	433	103	86	3412	0	0	0	0
1050	chr17:47503050_47503221	325	551	389	2146	3411	6	17	8	31
1051	chr16:4872379_4872554	381	251	1153	1624	3409	14	8	8	30
1052	chr10:61154600_61154778	206	781	379	2033	3399	32	193	1614	1839
1053	chr9:15391152_15391329	90	745	403	2159	3397	1	16	13	30
1054	chr4:152295077_152295251	2503	149	472	272	3396	1031	309	141	1481
1055	chr8:110854902_110855080	423	2721	117	128	3389	348	245	14	607
1056	chr6:100821858_100822003	104	397	533	2351	3385	0	0	0	0
1057	chr11:116071228_116071401	214	1429	157	1583	3383	121	545	9780	10446
1058	chr5:140333366_140333532	700	1861	671	150	3382	7	282	3	292
1059	chr8:123902936_123903114	3033	103	188	57	3381	487	113	183	783
1060	chr1:180820531_180820703	264	734	1107	1273	3378	32	64	19	115
1061	chr17:35042843_35043019	619	1172	1263	324	3378	0	0	0	0
1062	chr14:18183486_18183664	25	443	2260	645	3373	0	0	0	0
1063	chr10:127314948_127315124	791	1794	343	444	3372	359	4226	45	4630
1064	chr17:26252487_26252645	200	914	1769	487	3370	128	415	62	605
1065	chr2:17935284_17935448	217	970	154	2023	3364	67	412	313	792
1066	chr19:5786994_5787151	589	819	1896	59	3363	2233	2191	19743	24167
1067	chr2:60413890_60414066	102	678	282	2298	3360	143	1264	71	1478
1068	chr6:116000243_116000414	1857	221	449	828	3355	659	119	2170	2948
1069	chr4:135384717_135384883	53	252	414	2636	3355	0	0	4	4
1070	chr2:26144862_26145036	2236	314	671	133	3354	3	2	2	7
1071	chr4:44554747_44554923	43	231	991	2087	3352	20	58	0	78
1072	chr15:100624217_100624397	2016	185	265	885	3351	0	0	0	0
1073	chr16:22068685_22068864	915	2158	253	21	3347	279	34	1	314
1074	chr4:129450915_129451077	358	550	1118	1316	3342	0	0	0	0
1075	chr8:13114332_13114508	108	755	1244	1234	3341	247	923	169	1339
1076	chr18:61629958_61630141	488	425	735	1693	3341	92	13	0	105
1077	chr1:135704444_135704622	82	565	307	2386	3340	0	0	0	0
1078	chr5:136362293_136362447	201	714	2080	338	3333	4	25	0	29
1079	chr4:116552756_116552930	445	877	420	1587	3329	42	132	153	327
1080	chr7:12932228_12932405	17	1648	951	704	3320	5	11	1	17
1081	chr19:36508634_36508810	719	1599	496	502	3316	284	1595	315	2194
1082	chr4:129101801_129101978	648	599	1446	620	3313	17	12	20	49
1083	chr8:122560895_122561046	501	1018	429	1361	3309	368	498	2864	3730
1084	chr13:12604991_12605167	78	124	872	2232	3306	39	152	0	191
1085	chr11:100572406_100572567	4	38	418	2843	3303	1	0	0	1
1086	chr11:87335220_87335403	612	1195	228	1267	3302	392	441	222	1055
1087	chr9:50928390_50928567	56	568	721	1952	3297	50	136	0	186
1088	chr4:129451974_129452144	69	998	418	1809	3294	196	875	736	1807
1089	chr2:24939210_24939385	173	351	1825	938	3287	76	265	0	341
1090	chr12:52618478_52618654	1868	752	279	388	3287	77	69	26	172
1091	chr3:94617640_94617813	1718	942	160	465	3285	821	517	776	2114
1092	chr11:121776220_121776393	530	963	312	1476	3281	36	379	71	486
1093	chr19:46008900_46009072	259	0	713	2305	3277	10	8	45	63
1094	chrX:36886007_36886164	131	324	1362	1456	3273	95	322	4	421
1095	chrX:42131147_42131328	14	29	158	3071	3272	17	14	41	72
1096	chr1:163335329_163335506	1311	578	961	421	3271	55	98	0	153
1097	chr17:80055460_80055637	194	643	1410	1023	3270	26	78	0	104
1098	chr10:126905298_126905468	2660	245	133	232	3270	0	0	0	0
1099	chr8:104326841_104327012	194	657	676	1741	3268	1	0	0	1
1100	chr10:63374547_63374711	834	451	498	1484	3267	3	2	0	5
1101	chr8:23405504_23405680	23	195	1922	1127	3267	10	142	15	167
1102	chr6:46752724_46752900	624	0	144	2496	3264	315	0	0	315
1103	chrX:101565617_101565794	166	921	680	1496	3263	42	287	95	424
1104	chr4:48628152_48628327	51	61	3050	100	3262	35	405	125	565
1105	chr9:64279193_64279362	1409	608	250	993	3260	130	50	369	549
1106	chr19:42051327_42051499	1348	798	156	958	3260	80	55	105	240
1107	chr11:84154421_84154588	2631	96	327	205	3259	2254	137	669	3060
1108	chr13:56360637_56360811	323	1538	268	1130	3259	39	128	2253	2420
1109	chr11:79154117_79154287	793	356	1210	894	3253	76	39	257	372
1110	chr2:75778850_75779021	2353	424	60	414	3251	163	19	12	194
1111	chr3:97970740_97970916	120	213	177	2737	3247	11	21	17	49
1112	chr2:181372322_181372496	535	784	886	1035	3240	202	247	502	951
1113	chr7:80837462_80837637	1861	871	54	453	3239	397	84	160	641
1114	chr9:52057480_52057647	29	663	964	1583	3239	28	342	99	469
1115	chr8:106066261_106066437	47	1451	691	1049	3238	6	88	12	106
1116	chr1:86093886_86094058	328	905	887	1117	3237	142	252	34	428
1117	chr5:66198964_66199138	666	2408	57	106	3237	1608	3018	4081	8707
1118	chr14:57806671_57806842	387	1719	275	856	3237	33	55	0	88
1119	chr5:142779904_142780078	770	603	1266	589	3228	176	132	548	856
1120	chr13:99830672_99830886	259	296	1941	730	3226	22	7	221	250
1121	chr17:24133031_24133207	168	566	613	1879	3226	113	81	0	194
1122	chr1:135879373_135879546	280	436	2237	266	3219	182	147	556	885
1123	chr7:45275811_45275987	399	649	392	1776	3216	154	99	0	253
1124	chr2:180243561_180243738	351	101	104	2655	3211	41	40	87	168
1125	chr2:29886870_29887042	224	289	604	2093	3210	6	5	22	33
1126	chr14:75831115_75831289	470	694	575	1461	3200	176	262	374	812
1127	chr17:33695573_33695748	68	382	2100	648	3198	60	135	262	457
1128	chr3:90286479_90286648	678	281	1344	894	3197	186	23	211	420
1129	chr12:78556332_78556501	340	1260	1034	562	3196	247	546	160	953
1130	chr11:74646519_74646695	189	598	247	2154	3188	0	0	0	0
1131	chr2:153730677_153730853	296	593	792	1507	3188	122	284	142	548
1132	chr11:46617744_46617920	2	0	330	2855	3187	16	91	78	185
1133	chr10:116933736_116933906	638	819	1479	248	3184	77	15	59	151
1134	chr3:108694652_108694828	6	4	3164	9	3183	3	11	0	14
1135	chr1:180971777_180971943	501	1736	637	306	3180	146	179	62	387
1136	chr5:21794116_21794277	660	1064	263	1192	3179	160	190	16	366
1137	chr5:137543565_137543752	670	1377	377	744	3168	13	2	0	15
1138	chr7:127942827_127942999	2126	426	274	341	3167	203	51	215	469
1139	chr12:103423213_103423388	62	1433	380	1290	3165	50	1831	444	2325
1140	chr7:24775788_24775963	128	530	375	2131	3164	37	413	42	492
1141	chr7:116309108_116309277	182	2060	364	554	3160	18	961	1	980
1142	chr14:30997801_30997977	227	505	1336	1092	3160	10	12	2	24
1143	chr1:74581933_74582112	369	1057	1321	406	3153	42	92	18	152
1144	chr17:62500425_62500598	1251	809	353	736	3149	103	149	23	275
1145	chr17:36006416_36006592	31	181	2380	555	3147	19	37	1	57
1146	chr9:114870057_114870225	989	2008	74	75	3146	206	215	1304	1725
1147	chr4:149582477_149582644	641	518	1737	250	3146	18	16	21	55
1148	chr9:70433817_70433993	203	1294	236	1411	3144	65	1075	10	1150
1149	chr11:87483929_87484105	971	998	993	182	3144	1262	1183	165	2610
1150	chr16:33044395_33044575	95	2889	34	125	3143	0	0	0	0
1151	chr17:56637014_56637191	655	661	1199	628	3143	867	434	1368	2669
1152	chr4:139293157_139293329	441	455	1264	981	3141	43	62	53	158
1153	chr17:45398471_45398643	80	801	1852	408	3141	52	288	21	361
1154	chr2:163802511_163802650	2422	319	275	124	3140	0	0	0	0
1155	chr9:58517369_58517542	2282	323	420	114	3139	710	24	37	771
1156	chrX:161612960_161613138	117	192	363	2465	3137	87	73	207	367
1157	chr5:122671937_122672112	14	2397	682	44	3137	25	1710	63	1798
1158	chr17:47483196_47483363	496	796	895	948	3135	234	269	867	1370
1159	chr2:160654485_160654654	410	1553	744	428	3135	220	730	372	1322
1160	chrX:20653065_20653220	763	279	523	1570	3135	108	78	8	194
1161	chr11:76381968_76382153	14	294	1468	1351	3127	13	376	70	459
1162	chr9:6837504_6837680	39	113	860	2115	3127	0	0	0	0
1163	chr18:82711665_82711838	708	525	1046	847	3126	94	98	1	193
1164	chr14:105817122_105817284	842	367	261	1655	3125	269	208	82	559
1165	chr7:139539659_139539839	403	1840	734	146	3123	40	31	14	85
1166	chr13:97074355_97074528	216	941	1661	305	3123	0	18	0	18
1167	chr12:52586687_52586863	1586	310	354	869	3119	1177	469	73	1719
1168	chr13:64311079_64311251	402	303	1824	588	3117	260	155	262	677
1169	chr5:31454434_31454603	210	1279	966	658	3113	317	641	94	1052
1170	chr9:113856337_113856506	79	433	1701	900	3113	57	257	260	574
1171	chr2:121608287_121608464	173	366	611	1957	3107	0	7	2	9
1172	chrX:115110927_115111092	501	530	656	1417	3104	0	0	0	0
1173	chr4:56823381_56823556	61	612	2023	406	3102	0	0	0	0
1174	chr12:104978152_104978328	1219	891	910	80	3100	1167	818	329	2314
1175	chr15:81461427_81461607	220	420	540	1920	3100	24	94	214	332
1176	chr2:19740295_19740456	35	93	425	2546	3099	0	0	0	0
1177	chr19:28922295_28922468	233	1159	409	1295	3096	81	251	337	669
1178	chr3:121278635_121278776	80	407	1416	1191	3094	0	0	0	0
1179	chr3:93567296_93567467	2276	621	43	151	3091	292	149	65	506
1180	chr14:13999262_13999438	626	1665	429	368	3088	91	437	363	891
1181	chr2:30459540_30459713	286	1709	867	223	3085	84	25	15	124
1182	chr16:17055418_17055584	41	29	2977	34	3081	0	0	0	0
1183	chrX:96082830_96083010	220	586	98	2174	3078	6	75	30	111
1184	chr13:52206646_52206822	49	2652	318	59	3078	46	1367	470	1883
1185	chr7:123015519_123015686	477	1424	595	579	3075	185	80	58	323
1186	chr11:84062142_84062321	237	2716	31	90	3074	73	1339	3193	4605
1187	chr1:134606628_134606801	35	792	1374	872	3073	36	295	34	365
1188	chr7:97424384_97424558	2413	61	319	280	3073	368	39	150	557
1189	chr5:141235469_141235642	2	16	131	2919	3068	0	5	42	47
1190	chr4:8665485_8665659	220	361	326	2158	3065	62	141	95	298
1191	chr4:136226450_136226630	890	582	1193	398	3063	4	15	27	46
1192	chr5:66020095_66020278	8	167	70	2816	3061	2	1	0	3
1193	chr5:147397281_147397462	497	360	859	1344	3060	0	0	1	1
1194	chr5:135969140_135969317	229	864	564	1401	3058	308	504	1019	1831
1195	chrX:20813213_20813387	585	874	348	1251	3058	360	679	52	1091
1196	chr17:70739642_70739826	1052	1859	50	97	3058	1917	3594	760	6271
1197	chr13:42794721_42794876	0	0	3014	43	3057	1	4	6	11
1198	chr1:137209394_137209556	723	2132	106	96	3057	178	1151	57	1386
1199	chr19:4336190_4336366	1306	1178	271	301	3056	109	184	399	692
1200	chr4:41276209_41276385	107	905	89	1951	3052	168	1514	2213	3895
1201	chr7:43270100_43270278	311	356	59	2324	3050	47	115	231	393
1202	chr2:104568726_104568903	1103	277	427	1238	3045	906	61	2	969
1203	chr9:21453691_21453864	227	1709	1011	94	3041	56	330	142	528
1204	chr13:109697526_109697687	554	1	917	1568	3040	0	0	0	0
1205	chr18:68303577_68303749	186	595	943	1312	3036	53	1124	0	1177
1206	chr6:121172404_121172579	61	115	659	2199	3034	11	3	0	14
1207	chr18:57920657_57920833	184	155	2509	185	3033	67	461	155	683
1208	chr9:122611903_122612070	11	7	2870	142	3030	0	0	0	0
1209	chr11:78319722_78319891	356	860	794	1020	3030	298	569	47	914
1210	chr9:72843354_72843524	199	545	520	1756	3020	59	167	111	337
1211	chr1:189715221_189715393	1825	1084	46	64	3019	61	4	0	65
1212	chr5:143912086_143912271	130	852	347	1690	3019	129	364	758	1251
1213	chr17:35511979_35512154	550	859	440	1169	3018	105	54	298	457
1214	chrX:40703709_40703880	551	100	354	2009	3014	33	38	227	298
1215	chr3:100183664_100183833	203	809	829	1172	3013	18	304	24	346
1216	chr11:74945246_74945422	531	828	1016	637	3012	104	367	286	757
1217	chr15:99420019_99420196	554	165	304	1988	3011	791	71	212	1074
1218	chr19:5412397_5412568	170	413	1024	1404	3011	90	126	265	481
1219	chr9:59683615_59683792	448	380	501	1682	3011	215	205	13	433
1220	chr6:31535292_31535461	70	2596	231	111	3008	40	1367	521	1928
1221	chr5:53595476_53595652	119	1937	354	595	3005	604	6033	1302	7939
1222	chr7:27295597_27295773	1052	763	924	260	2999	516	333	703	1552
1223	chr1:37034613_37034792	327	720	427	1525	2999	1	1	0	2
1224	chr8:119517622_119517798	304	809	1741	142	2996	54	51	61	166
1225	chr11:75715443_75715617	67	43	2055	830	2995	15	1	6	22
1226	chr8:70035313_70035487	61	675	737	1522	2995	1	0	0	1
1227	chr15:95909236_95909415	48	138	2497	311	2994	173	413	13	599
1228	chr11:118472344_118472516	36	77	184	2696	2993	4	30	2	36
1229	chr4:40911533_40911695	129	479	1096	1285	2989	0	0	0	0
1230	chr6:85066850_85067025	1722	454	639	173	2988	564	2449	56	3069
1231	chr8:60977190_60977359	82	552	253	2099	2986	16	14	0	30
1232	chr1:74911713_74911889	4	11	1271	1699	2985	1	6	13	20
1233	chr8:111287751_111287931	163	961	1051	809	2984	23	103	20	146
1234	chr7:79481965_79482146	144	189	422	2227	2982	26	14	17	57
1235	chr2:34821800_34821968	302	992	1281	404	2979	134	704	0	838
1236	chr9:65598174_65598354	1127	417	359	1074	2977	531	110	10	651
1237	chr11:104519693_104519869	188	346	950	1493	2977	84	137	71	292
1238	chr16:22046322_22046493	88	346	1327	1215	2976	32	151	7	190
1239	chr10:62771383_62771561	274	711	807	1182	2974	44	161	30	235
1240	chr11:86651793_86651968	551	1933	184	291	2959	44	277	143	464
1241	chr7:28253917_28254095	91	203	241	2422	2957	34	318	558	910
1242	chr14:54508179_54508355	87	258	861	1743	2949	1	0	0	1
1243	chr4:106535592_106535759	74	280	849	1746	2949	2	2	0	4
1244	chr11:97646764_97646942	1071	903	180	791	2945	199	288	704	1191
1245	chr11:119511243_119511420	364	445	1562	574	2945	123	65	15	203
1246	chr2:162988820_162989002	868	67	1786	222	2943	115	51	145	311
1247	chr1:179191739_179191908	103	607	1612	620	2942	31	100	6	137
1248	chr11:121827086_121827263	26	145	176	2595	2942	7	1	0	8
1249	chr1:9763555_9763732	632	795	587	926	2940	8	61	2	71
1250	chr2:34708625_34708798	254	994	665	1026	2939	8	49	9	66
1251	chr16:32074980_32075158	113	631	470	1720	2934	172	625	160	957
1252	chr11:52003016_52003188	20	108	1358	1448	2934	9	18	9	36
1253	chr5:38731751_38731920	1	0	1360	1573	2934	0	1	2	3
1254	chr6:114922290_114922441	208	801	953	969	2931	0	172	0	172
1255	chr8:12515697_12515877	193	910	587	1241	2931	102	467	1303	1872
1256	chr8:3546894_3547067	57	692	607	1575	2931	22	136	118	276
1257	chr18:34657341_34657523	0	0	616	2315	2931	0	7	747	754
1258	chr16:30152420_30152595	307	228	398	1997	2930	137	85	178	400
1259	chr13:55032712_55032864	200	481	1376	873	2930	174	179	46	399
1260	chr10:107678493_107678669	69	262	508	2090	2929	24	236	185	445
1261	chr3:90474592_90474763	2856	4	62	6	2928	0	0	0	0
1262	chr17:66203614_66203788	3	8	621	2292	2924	3	2	7	12
1263	chr6:124543472_124543651	2769	83	37	34	2923	268	25	280	573
1264	chr12:83937248_83937424	78	30	428	2384	2920	19	22	35	76
1265	chr1:135211705_135211882	529	853	236	1301	2919	223	211	347	781
1266	chr5:107535758_107535932	35	98	248	2537	2918	5	64	1	70
1267	chr12:69194609_69194785	499	1964	153	302	2918	678	903	1567	3148
1268	chr16:29623569_29623747	127	699	920	1166	2912	0	0	0	0
1269	chr8:95726771_95726944	329	922	725	935	2911	1	11	0	12
1270	chr16:45419566_45419743	165	536	588	1618	2907	125	724	306	1155
1271	chr11:80150857_80151034	2892	7	6	0	2905	25	1	4	30
1272	chr12:69347765_69347933	231	565	629	1480	2905	30	105	0	135
1273	chr2:56963117_56963282	289	702	1519	387	2897	112	214	3	329
1274	chr4:136492760_136492923	795	2101	1	0	2897	84	147	437	668
1275	chr9:66014448_66014610	49	136	2469	242	2896	4	37	0	41
1276	chr15:82078585_82078757	409	1327	343	817	2896	11	17	23	51
1277	chr5:125290555_125290734	20	134	222	2513	2889	4	13	80	97
1278	chr14:74908193_74908370	29	24	2098	738	2889	24	117	9	150
1279	chr6:100854960_100855134	501	1364	531	492	2888	79	141	38	258
1280	chr11:103012808_103012975	18	133	64	2673	2888	5	48	132	185
1281	chr9:50825368_50825542	610	597	1117	564	2888	246	658	146	1050
1282	chr3:90315482_90315652	823	603	413	1046	2885	3	11	0	14
1283	chr1:156672180_156672349	39	42	2734	69	2884	25	112	114	251
1284	chr3:89884553_89884723	350	968	443	1122	2883	116	265	100	481
1285	chr11:87503376_87503546	378	1343	482	680	2883	1	12	18	31
1286	chr4:152156731_152156907	205	591	965	1118	2879	21	134	1005	1160
1287	chr7:127635415_127635581	471	1382	901	125	2879	0	0	0	0
1288	chr11:67035947_67036124	236	1443	915	285	2879	117	520	99	736
1289	chr9:95538252_95538427	211	842	1633	190	2876	0	2	1	3
1290	chr13:69139178_69139354	188	111	678	1895	2872	279	277	247	803
1291	chr7:30678170_30678354	47	1425	219	1179	2870	21	505	161	687
1292	chr9:110481836_110482011	17	41	1609	1194	2861	0	0	0	0
1293	chr18:79940409_79940568	318	887	1043	612	2860	131	222	206	559
1294	chr16:17413253_17413422	18	98	132	2611	2859	0	0	0	0
1295	chr9:55107995_55108175	498	1621	60	674	2853	0	0	0	0
1296	chr15:79746499_79746673	237	454	1941	221	2853	147	95	2	244
1297	chr4:150581627_150581798	879	1678	210	85	2852	52	194	140	386
1298	chr11:54933254_54933431	76	803	361	1610	2850	22	157	3	182
1299	chr1:10161187_10161364	4	775	658	1411	2848	25	167	100	292
1300	chr3:65936073_65936249	373	195	1792	488	2848	55	4	15	74
1301	chr11:82796654_82796831	565	973	641	668	2847	35	39	98	172
1302	chr2:60108829_60109000	1439	254	190	964	2847	234	32	24	290
1303	chr1:132792962_132793141	8	74	89	2672	2843	0	2	0	2
1304	chr2:119059852_119060025	393	1000	1042	406	2841	260	1000	185	1445
1305	chr8:85000019_85000188	175	653	1030	973	2831	192	51	29	272
1306	chr11:4057664_4057840	1361	677	131	662	2831	86	43	42	171
1307	chr18:75924643_75924816	75	135	259	2361	2830	13	0	0	13
1308	chr15:8304439_8304601	289	917	979	644	2829	372	530	67	969
1309	chr1:16613502_16613675	153	776	901	998	2828	12	176	192	380
1310	chr15:98579741_98579914	245	884	1505	190	2824	2	16	5	23
1311	chr14:54474122_54474299	45	52	692	2034	2823	0	0	0	0
1312	chr3:67531428_67531601	56	488	944	1331	2819	19	3	15	37
1313	chr19:46024798_46024974	31	2749	26	10	2816	9	267	137	413
1314	chr11:84752505_84752684	2025	287	148	355	2815	0	0	0	0
1315	chr16:32532309_32532473	123	670	386	1636	2815	12	56	40	108
1316	chr17:6868359_6868514	57	240	2023	492	2812	0	0	0	0
1317	chr1:132094060_132094213	2811	0	0	0	2811	104	39	950	1093
1318	chr11:88874029_88874204	445	371	1285	709	2810	363	386	8	757
1319	chr4:140538271_140538436	2678	92	21	16	2807	435	16	10	461
1320	chr11:59142673_59142844	228	736	732	1106	2802	228	537	270	1035
1321	chr19:44983862_44984032	191	537	1399	672	2799	131	622	592	1345
1322	chr4:136603742_136603910	296	169	300	2032	2797	447	130	162	739
1323	chr5:144226791_144226965	112	314	54	2317	2797	11	35	21	67
1324	chr7:79746972_79747148	1233	445	107	1011	2796	7478	6222	1425	15125
1325	chr2:121473141_121473319	86	985	343	1380	2794	0	0	4	4
1326	chr5:122764419_122764599	30	386	680	1694	2790	6	8	366	380
1327	chr2:153252194_153252362	304	390	1409	686	2789	239	248	142	629
1328	chr16:18688356_18688534	282	733	742	1029	2786	316	333	752	1401
1329	chr11:23115461_23115637	136	643	337	1667	2783	110	334	373	817
1330	chr11:97045975_97046141	177	640	1398	568	2783	0	0	0	0
1331	chr8:25547461_25547633	136	441	1777	429	2783	29	121	66	216
1332	chr18:70024212_70024385	1837	0	903	39	2779	9	0	5	14
1333	chr11:69011506_69011674	515	1148	992	121	2776	80	22	2	104
1334	chr17:66271222_66271398	146	2152	285	192	2775	52	612	140	804
1335	chr15:75853646_75853825	193	143	135	2303	2774	123	38	67	228
1336	chr10:62141319_62141479	112	718	1566	375	2771	5	3	0	8
1337	chr18:35685041_35685200	1464	1096	38	172	2770	0	0	0	0
1338	chr2:74944171_74944340	227	502	411	1630	2770	332	414	709	1455
1339	chr13:100820819_100820995	223	564	1419	561	2767	119	416	227	762
1340	chr5:121489815_121489984	172	1481	411	703	2767	3	311	21	335
1341	chr11:57643188_57643361	1201	12	854	694	2761	3	8	5	16
1342	chr13:78231959_78232136	464	100	2130	65	2759	308	127	69	504
1343	chr13:54857067_54857242	1086	956	356	357	2755	14	11	0	25
1344	chr17:84523888_84524072	80	32	2593	48	2753	0	0	0	0
1345	chr7:116393916_116394092	81	822	1324	526	2753	144	429	168	741
1346	chr4:41541903_41542079	1	0	958	1792	2751	0	0	0	0
1347	chr5:135357685_135357828	673	1324	269	481	2747	0	4	0	4
1348	chr19:7496358_7496532	2470	193	55	28	2746	1521	2206	1958	5685
1349	chr9:106161227_106161401	290	363	249	1844	2746	3	15	3	21
1350	chr9:78537818_78537999	227	329	1895	294	2745	175	328	86	589
1351	chr7:46345561_46345739	90	192	257	2206	2745	5	1	0	6
1352	chr17:28949111_28949287	545	701	341	1158	2745	17	13	14	44
1353	chr17:46300116_46300293	1410	403	603	328	2744	574	97	213	884
1354	chr14:60553377_60553554	48	266	1821	609	2744	4	6	41	51
1355	chr11:70851191_70851356	111	697	1512	424	2744	169	425	9	603
1356	chr2:59624549_59624725	163	335	957	1286	2741	19	57	0	76
1357	chr15:89397623_89397794	94	305	359	1983	2741	63	114	128	305
1358	chr12:8284102_8284273	1178	495	784	283	2740	1948	181	71	2200
1359	chr9:49043798_49043971	232	298	1036	1168	2734	577	427	892	1896
1360	chr19:53100278_53100465	79	439	1148	1067	2733	32	426	26	484
1361	chr4:34179102_34179278	578	407	1407	341	2733	10	22	3	35
1362	chr16:9573637_9573809	0	0	2700	31	2731	0	0	0	0
1363	chr4:58816347_58816523	261	674	434	1362	2731	11	83	128	222
1364	chr11:19981480_19981645	168	1193	1198	170	2729	119	306	88	513
1365	chr4:109223053_109223229	868	1859	0	1	2728	19	40	15	74
1366	chr12:110466693_110466869	359	1273	307	787	2726	175	1039	9	1223
1367	chr1:135285502_135285679	2057	379	78	211	2725	46	82	13	141
1368	chr14:32164954_32165131	931	669	507	617	2724	21	37	33	91
1369	chr1:82215736_82215912	503	1204	533	483	2723	166	165	241	572
1370	chr9:43264714_43264890	438	556	475	1252	2721	225	474	759	1458
1371	chr11:4830679_4830852	19	47	160	2491	2717	5	3	1	9
1372	chr8:60903516_60903689	122	1067	651	876	2716	7	46	8	61
1373	chr14:34430538_34430707	380	1348	634	350	2712	264	1146	288	1698
1374	chr9:54382170_54382340	1058	272	683	697	2710	4	1	0	5
1375	chr10:128267309_128267483	1056	980	217	457	2710	127	142	560	829
1376	chr6:70990805_70990982	413	550	1156	588	2707	105	201	112	418
1377	chr17:28121650_28121815	13	98	169	2425	2705	2	1	0	3
1378	chr6:70817255_70817432	498	1481	213	507	2699	434	581	36953	37968
1379	chr15:72998700_72998892	243	546	546	1363	2698	79	1517	603	2199
1380	chr10:61359216_61359399	561	793	997	345	2696	232	453	416	1101
1381	chr3:86040138_86040300	1490	157	974	73	2694	1158	203	5475	6836
1382	chr4:132255452_132255608	121	1084	978	507	2690	57	222	71	350
1383	chr6:148994112_148994285	340	1259	472	613	2684	222	276	2303	2801
1384	chr8:38997000_38997176	732	756	690	505	2683	2	0	0	2
1385	chr18:7801240_7801417	794	330	516	1040	2680	454	195	234	883
1386	chr7:19492984_19493157	623	361	464	1231	2679	148	150	518	816
1387	chr14:20368346_20368542	72	394	1200	1011	2677	0	0	0	0
1388	chr12:69313808_69313976	265	703	1236	472	2676	44	33	0	77
1389	chr2:27547695_27547871	25	101	130	2419	2675	20	51	76	147
1390	chr10:68202966_68203138	109	312	2030	221	2672	17	168	98	283
1391	chr15:76535548_76535725	205	311	1822	334	2672	142	153	86	381
1392	chr2:27623358_27623534	75	209	70	2317	2671	0	0	0	0
1393	chr17:34989487_34989655	160	693	245	1570	2668	72	296	1322	1690
1394	chr1:135275547_135275724	74	608	1115	870	2667	5	19	1	25
1395	chr13:54631562_54631730	330	976	802	557	2665	84	189	113	386
1396	chr2:32867042_32867219	427	2036	150	52	2665	5	31	13	49
1397	chr7:45476452_45476632	1457	629	307	270	2663	801	206	633	1640
1398	chr11:59386343_59386513	140	839	543	1141	2663	143	483	1132	1758
1399	chr3:100623244_100623424	195	191	166	2111	2663	10	17	0	27
1400	chr4:59165925_59166098	31	374	97	2160	2662	10	60	0	70
1401	chr10:126905112_126905292	2660	0	0	0	2660	0	0	0	0
1402	chr11:50185200_50185375	283	431	1078	863	2655	50	301	35	386
1403	chr2:73902284_73902460	455	333	726	1140	2654	214	374	228	816
1404	chr17:46535886_46536049	465	762	656	767	2650	344	124	0	468
1405	chr7:45371979_45372155	237	360	1351	698	2646	206	1144	118	1468
1406	chr12:71222548_71222725	198	631	552	1262	2643	99	223	105	427
1407	chr3:94903631_94903792	818	711	913	200	2642	60	10	4	74
1408	chr14:50849624_50849803	732	591	873	445	2641	0	0	0	0
1409	chr19:8719168_8719337	1119	1111	237	174	2641	260	1498	8	1766
1410	chr11:61807543_61807724	81	481	1269	809	2640	2	0	0	2
1411	chr11:77636316_77636492	195	466	239	1739	2639	5	4	2	11
1412	chr1:153489534_153489721	2430	40	27	141	2638	196	43	4	243
1413	chr9:71161517_71161693	244	1329	266	790	2629	24	95	2833	2952
1414	chr3:58319723_58319893	659	1433	260	275	2627	626	853	4	1483
1415	chr11:115610558_115610725	556	627	496	942	2621	14	26	0	40
1416	chr9:73037302_73037473	211	357	1574	479	2621	0	0	0	0
1417	chr9:88570902_88571058	23	250	2097	249	2619	0	0	0	0
1418	chr19:5889981_5890150	657	458	1268	233	2616	58	143	98	299
1419	chr1:184674252_184674427	360	379	283	1588	2610	53	17	51	121
1420	chr18:23814607_23814785	16	426	652	1514	2608	20	981	513	1514
1421	chr9:71723285_71723466	14	65	251	2277	2607	1	0	0	1
1422	chr7:102070555_102070724	595	440	267	1301	2603	0	158	91	249
1423	chr16:32025237_32025414	216	782	864	740	2602	56	67	11	134
1424	chrX:159504233_159504411	700	994	612	295	2601	131	356	233	720
1425	chr6:38379101_38379277	1048	973	229	348	2598	0	0	0	0
1426	chr12:11304715_11304892	201	869	750	777	2597	201	960	152	1313
1427	chr10:62523264_62523431	151	202	1586	656	2595	22	125	2	149
1428	chr5:77345942_77346118	486	1442	424	243	2595	4	115	0	119
1429	chr17:32282937_32283105	1389	345	825	32	2591	22	25	0	47
1430	chr14:70391016_70391189	81	105	794	1610	2590	1	4	0	5
1431	chr3:87491522_87491699	208	584	1360	437	2589	0	0	0	0
1432	chr3:97760638_97760811	625	756	565	642	2588	154	174	123	451
1433	chr19:44377103_44377284	903	290	297	1095	2585	533	24	133	690
1434	chr2:119081769_119081944	557	266	1022	738	2583	4	0	0	4
1435	chr3:131247200_131247378	153	100	2168	159	2580	63	37	42	142
1436	chr7:43662585_43662767	1880	565	79	55	2579	2049	2815	89	4953
1437	chr13:33001591_33001750	73	1309	543	654	2579	11	136	4	151
1438	chr11:54798764_54798943	2537	7	33	1	2578	0	0	0	0
1439	chr3:88012715_88012889	376	425	1360	413	2574	1	4	0	5
1440	chr17:15518596_15518763	784	636	414	740	2574	21	14	0	35
1441	chr5:21035477_21035641	271	870	1260	169	2570	458	446	27	931
1442	chr2:24915382_24915556	76	862	159	1468	2565	41	554	8	603
1443	chr15:65712563_65712739	310	1115	612	528	2565	6	80	0	86
1444	chr5:106428890_106429059	88	1216	173	1088	2565	3	13	9	25
1445	chr6:140431807_140431983	31	130	443	1960	2564	43	68	0	111
1446	chr2:32468813_32468985	1651	240	417	253	2561	134	40	137	311
1447	chr2:23154256_23154433	249	1393	214	699	2555	139	511	297	947
1448	chr17:25870165_25870341	585	413	1407	147	2552	256	208	369	833
1449	chr2:69837124_69837300	562	471	958	560	2551	355	336	54	745
1450	chr2:25516064_25516234	284	772	1061	431	2548	0	0	0	0
1451	chr5:12845718_12845895	3	523	152	1870	2548	0	0	0	0
1452	chr11:95784992_95785180	2510	2	15	18	2545	18	47	84	149
1453	chr2:122056911_122057084	560	249	988	747	2544	250	319	784	1353
1454	chr5:66006479_66006650	24	173	128	2219	2544	4	21	86	111
1455	chr11:67949807_67949981	15	1823	93	613	2544	2	11	0	13
1456	chr11:96758096_96758272	1875	285	270	112	2542	361	2	178	541
1457	chr19:7355488_7355662	145	921	277	1197	2540	161	681	730	1572
1458	chr7:35005950_35006124	263	14	1283	980	2540	4	0	0	4
1459	chr8:120530216_120530391	723	648	880	289	2540	121	196	34	351
1460	chr13:54699897_54700076	642	593	545	759	2539	80	137	1209	1426
1461	chr17:80190965_80191134	1258	316	493	468	2535	288	211	368	867
1462	chr8:79577473_79577658	15	13	38	2468	2534	5	34	9	48
1463	chr12:54747747_54747872	2	5	331	2195	2533	0	0	0	0
1464	chr2:30930846_30931022	1077	932	428	95	2532	4	15	0	19
1465	chr4:120950500_120950673	1029	1258	110	132	2529	124	150	234	508
1466	chr11:106188400_106188568	260	293	330	1639	2522	3	2	0	5
1467	chr4:11157990_11158162	265	132	1949	176	2522	323	388	161	872
1468	chr11:115880716_115880889	1048	777	314	380	2519	193	487	243	923
1469	chr7:18895135_18895311	37	517	1541	423	2518	20	115	168	303
1470	chr2:70781779_70781957	800	377	647	692	2516	0	0	0	0
1471	chr13:61680334_61680515	66	46	144	2260	2516	6	33	9	48
1472	chr14:20078253_20078407	0	400	1141	975	2516	0	0	0	0
1473	chr15:89481706_89481867	24	145	1121	1225	2515	44	282	11	337
1474	chr4:117093545_117093720	34	396	190	1895	2515	7	44	144	195
1475	chr11:98178021_98178194	3	1313	776	422	2514	0	171	0	171
1476	chr13:97151249_97151425	237	845	1043	387	2512	128	6112	13	6253
1477	chr1:58478775_58478930	86	596	1797	32	2511	0	2	0	2
1478	chr2:29138569_29138743	122	276	729	1383	2510	0	0	0	0
1479	chr3:153185550_153185726	311	339	1555	302	2507	16	4	13	33
1480	chr5:129871147_129871332	538	601	180	1186	2505	206	234	187	627
1481	chr3:121294556_121294731	796	895	428	385	2504	665	1436	3207	5308
1482	chrX:7858070_7858247	216	348	235	1705	2504	55	199	259	513
1483	chr12:100079094_100079270	353	613	223	1314	2503	30	83	146	259
1484	chr6:30255152_30255328	152	464	1092	795	2503	99	265	197	561
1485	chr10:111983387_111983559	718	473	459	852	2502	138	36	36	210
1486	chr2:29793451_29793625	70	139	1280	1011	2500	46	19	10	75
1487	chr11:96966695_96966871	271	813	1230	186	2500	304	206	35	545
1488	chr2:136111292_136111468	126	452	731	1189	2498	48	132	218	398
1489	chr17:80113876_80114057	1096	881	145	376	2498	590	315	761	1666
1490	chr16:5061194_5061366	96	587	151	1660	2494	13	11	26	50
1491	chr11:74772101_74772272	128	644	725	997	2494	140	120	375	635
1492	chr2:170202927_170203105	882	939	502	170	2493	283	163	127	573
1493	chr13:74346530_74346707	50	531	1269	642	2492	31	80	146	257
1494	chrX:157573481_157573657	136	358	260	1737	2491	47	110	221	378
1495	chr11:95439894_95440070	212	632	379	1267	2490	50	405	600	1055
1496	chr19:42175517_42175691	95	674	1146	575	2490	181	423	71	675
1497	chr17:32992041_32992210	666	282	126	1416	2490	475	37	104	616
1498	chr6:48359595_48359771	935	462	326	763	2486	557	904	42	1503
1499	chr12:105428117_105428295	29	333	1555	568	2485	42	255	478	775
1500	chr11:78239449_78239622	625	507	951	402	2485	83	102	191	376
1501	chr10:34414314_34414459	131	440	854	1059	2484	0	0	0	0
1502	chr10:85186973_85187148	2143	147	97	96	2483	46	1	0	47
1503	chr7:44424501_44424680	376	597	754	754	2481	289	1075	32	1396
1504	chr9:113948861_113949036	46	122	576	1730	2474	11	39	17	67
1505	chr11:104406554_104406730	371	743	759	601	2474	96	357	169	622
1506	chr5:116027428_116027602	1352	394	534	193	2473	222	41	4	267
1507	chr3:95383937_95384110	432	1926	32	83	2473	90	1297	2628	4015
1508	chr4:156018233_156018406	181	614	1444	230	2469	174	323	372	869
1509	chr16:11465048_11465225	176	269	641	1383	2469	28	50	142	220
1510	chr14:51883754_51883927	1	0	2022	445	2468	0	0	0	0
1511	chr5:66447514_66447686	236	1250	744	236	2466	7	4	0	11
1512	chr13:55266382_55266559	347	515	421	1182	2465	33	331	17	381
1513	chr4:41501423_41501606	0	0	321	2143	2464	0	0	0	0
1514	chr7:24597728_24597909	126	277	389	1670	2462	251	64	99	414
1515	chr15:100236649_100236824	197	354	927	982	2460	127	369	30	526
1516	chr11:115169831_115170017	789	1040	520	109	2458	11	5	0	16
1517	chr5:65695708_65695881	703	861	705	188	2457	435	287	146	868
1518	chr2:156986197_156986378	108	139	1942	267	2456	9	0	0	9
1519	chr8:111255606_111255783	295	1265	81	815	2456	51	241	644	936
1520	chr9:121254361_121254526	3	7	2176	269	2455	1	0	0	1
1521	chr7:99464046_99464222	603	1014	422	415	2454	117	330	274	721
1522	chr12:86913127_86913305	162	370	1747	175	2454	37	102	51	190
1523	chr17:74160292_74160468	896	378	291	887	2452	22	46	4	72
1524	chr18:21004261_21004416	71	206	1421	752	2450	32	328	5	365
1525	chr9:113735197_113735374	498	1405	93	453	2449	77	62	223	362
1526	chr6:120594227_120594403	100	269	230	1850	2449	76	104	583	763
1527	chr12:55327310_55327486	346	491	188	1424	2449	44	185	80	309
1528	chr17:10307448_10307622	6	250	159	2032	2447	2	30	0	32
1529	chr7:92802695_92802865	58	1155	1040	193	2446	18	165	55	238
1530	chr2:103729437_103729614	13	415	195	1822	2445	0	0	0	0
1531	chr5:115653399_115653576	1083	97	527	733	2440	534	601	1305	2440
1532	chr7:112889968_112890141	0	1	444	1993	2438	0	0	1	1
1533	chr10:81217354_81217526	345	796	198	1098	2437	0	0	0	0
1534	chr13:51707594_51707776	54	690	869	823	2436	28	273	112	413
1535	chr11:50214102_50214283	133	1414	244	642	2433	79	300	272	651
1536	chr2:181489275_181489455	867	530	221	815	2433	385	162	641	1188
1537	chr10:121832918_121833088	3	0	145	2282	2430	0	0	0	0
1538	chr4:103142383_103142557	324	760	699	646	2429	232	1652	66	1950
1539	chr5:146241958_146242126	5	190	738	1496	2429	0	18	0	18
1540	chr5:76405800_76405974	431	172	301	1522	2426	0	0	0	0
1541	chr5:92757893_92758069	1159	707	217	342	2425	383	1069	5	1457
1542	chr10:127506591_127506770	49	36	1844	494	2423	22	3	0	25
1543	chr7:118743264_118743440	414	812	565	632	2423	115	1924	23	2062
1544	chr11:101198169_101198349	42	80	2145	155	2422	0	0	0	0
1545	chr9:96511036_96511219	255	250	192	1720	2417	0	0	0	0
1546	chr9:63842465_63842638	62	243	619	1492	2416	45	67	35	147
1547	chr3:90355904_90356073	361	965	475	614	2415	162	286	133	581
1548	chr5:29618279_29618456	135	668	880	729	2412	129	99	2	230
1549	chr10:85285224_85285401	56	203	1787	366	2412	11	21	2	34
1550	chr11:78429176_78429353	30	97	71	2211	2409	0	0	0	0
1551	chr5:149138088_149138258	522	321	319	1247	2409	61	59	0	120
1552	chr14:51105793_51105977	91	625	867	822	2405	0	0	0	0
1553	chr17:62794965_62795141	51	2027	47	279	2404	5	184	353	542
1554	chr3:95311218_95311396	320	1758	286	40	2404	58	460	0	518
1555	chr8:74974444_74974616	262	625	646	869	2402	89	18	20	127
1556	chr18:42363179_42363357	380	482	1191	346	2399	8	1	0	9
1557	chr1:135783790_135783966	360	134	1692	213	2399	79	76	368	523
1558	chr11:87506040_87506218	794	965	433	202	2394	387	290	815	1492
1559	chr9:22464800_22464977	167	538	845	843	2393	30	203	20	253
1560	chr18:61513680_61513855	192	0	2186	14	2392	26	46	23	95
1561	chr15:4962282_4962456	9	5	364	2012	2390	6	1	8	15
1562	chr10:80687754_80687929	523	1163	510	194	2390	310	774	259	1343
1563	chr15:89414223_89414403	1335	275	362	416	2388	119	53	239	411
1564	chr14:79396938_79397115	429	98	83	1777	2387	112	66	473	651
1565	chr1:59453454_59453628	222	2000	46	115	2383	201	1263	330	1794
1566	chr16:4055073_4055250	1343	380	311	348	2382	0	0	0	0
1567	chr15:37221316_37221490	47	1810	139	380	2376	2	45	0	47
1568	chr10:62882362_62882518	103	635	502	1135	2375	20	4	0	24
1569	chr11:79606646_79606823	241	430	1198	504	2373	40	55	217	312
1570	chr10:33712538_33712710	498	701	262	911	2372	104	900	51	1055
1571	chr6:39787279_39787453	296	319	737	1020	2372	486	122	101	709
1572	chr12:98908376_98908556	49	430	94	1799	2372	24	84	181	289
1573	chr6:52100189_52100366	1197	637	270	266	2370	141	87	333	561
1574	chr1:180782621_180782799	2313	5	52	0	2370	15	3	0	18
1575	chr6:31144645_31144830	102	335	1440	489	2366	119	19	10	148
1576	chr4:152029167_152029352	428	520	842	576	2366	0	0	0	0
1577	chr16:34139973_34140150	93	647	621	1000	2361	70	174	70	314
1578	chr9:53278723_53278882	1110	731	152	365	2358	135	83	188	406
1579	chr1:106044238_106044420	507	984	517	350	2358	1	1	0	2
1580	chr4:117017041_117017222	363	730	220	1045	2358	50	110	396	556
1581	chr4:140594445_140594621	27	40	269	2021	2357	5	6	324	335
1582	chr13:114468816_114468997	227	393	334	1403	2357	49	222	77	348
1583	chr2:31582125_31582308	42	477	113	1723	2355	19	263	196	478
1584	chr4:120519345_120519520	165	1165	310	713	2353	28	567	25	620
1585	chr7:110108415_110108596	1367	481	258	247	2353	1264	4047	5624	10935
1586	chr4:21692846_21693024	51	102	58	2138	2349	32	14	273	319
1587	chr2:167418918_167419087	574	1338	177	260	2349	15	55	18	88
1588	chr5:147750449_147750631	92	117	135	2003	2347	115	75	894	1084
1589	chr9:43086170_43086351	61	223	525	1538	2347	8	54	45	107
1590	chr2:26286891_26287062	280	1632	350	84	2346	0	0	0	0
1591	chr6:72559614_72559854	958	722	372	293	2345	41	173	129	343
1592	chrX:150578765_150578941	32	209	242	1859	2342	17	62	36	115
1593	chr11:69723554_69723734	1193	284	123	740	2340	125	27	79	231
1594	chr8:33186397_33186573	2002	24	274	38	2338	222	1	0	223
1595	chr16:20544736_20544911	94	304	1691	249	2338	18	23	110	151
1596	chr2:119129154_119129328	368	383	1214	369	2334	0	2	0	2
1597	chr8:105753572_105753718	398	558	816	561	2333	0	0	0	0
1598	chr13:55145142_55145492	1090	361	337	545	2333	0	0	0	0
1599	chr17:57094995_57095169	734	1377	116	105	2332	67	18	34	119
1600	chr4:118095223_118095400	46	436	1028	818	2328	39	30	3	72
1601	chr5:150585571_150585760	133	80	582	1533	2328	0	0	0	0
1602	chr15:75930715_75930890	1669	131	27	501	2328	1192	197	1088	2477
1603	chr7:34367180_34367353	96	325	341	1563	2325	112	531	175	818
1604	chr2:52652152_52652327	59	313	1208	741	2321	47	678	3	728
1605	chr2:164095440_164095617	539	1156	233	392	2320	0	1	0	1
1606	chr4:108343476_108343650	342	377	1066	533	2318	22	119	0	141
1607	chr6:115699267_115699458	138	295	103	1781	2317	147	503	1138	1788
1608	chr3:88190618_88190792	675	376	747	519	2317	42	144	21	207
1609	chr4:155697549_155697727	46	221	1443	606	2316	3	9	1	13
1610	chr10:84797815_84797988	448	954	340	572	2314	1	37	0	38
1611	chr18:82824853_82825027	1083	316	722	193	2314	631	256	127	1014
1612	chr4:135248878_135249050	111	978	438	786	2313	0	0	0	0
1613	chr14:54906302_54906483	12	9	2196	96	2313	1	7	31	39
1614	chr11:101547263_101547453	96	973	368	876	2313	93	1046	303	1442
1615	chr12:69167124_69167302	1677	547	35	53	2312	27433	44574	19540	91547
1616	chr15:34042434_34042608	507	0	272	1532	2311	356	0	0	356
1617	chr2:91809043_91809219	160	935	567	647	2309	38	297	10	345
1618	chr11:101644351_101644523	592	604	745	366	2307	441	68	220	729
1619	chr4:109668688_109668849	303	450	203	1348	2304	292	399	7637	8328
1620	chr1:59648127_59648296	160	922	713	507	2302	14	127	20	161
1621	chr10:71046070_71046246	23	109	185	1984	2301	1	30	9	40
1622	chr14:101202786_101202969	10	30	841	1418	2299	0	0	0	0
1623	chr7:143660700_143660872	602	1480	85	132	2299	72	452	1786	2310
1624	chr16:98058419_98058594	238	1157	780	123	2298	1	0	0	1
1625	chr5:147535031_147535201	422	545	1066	265	2298	65	141	97	303
1626	chr6:48503163_48503340	1904	394	0	0	2298	1	0	0	1
1627	chr4:108333020_108333190	544	904	557	292	2297	1	1	0	2
1628	chr4:133573742_133573910	369	531	270	1126	2296	62	439	11	512
1629	chr9:108336359_108336531	148	994	548	604	2294	252	4673	619	5544
1630	chr4:11210202_11210379	160	750	257	1126	2293	23	38	11	72
1631	chr4:149174532_149174705	400	521	643	728	2292	32	12	164	208
1632	chr1:15986150_15986323	1494	442	57	298	2291	884	222	3199	4305
1633	chr17:88920975_88921152	287	813	223	964	2287	1	0	0	1
1634	chr13:54071342_54071519	0	1949	301	35	2285	0	22	6	28
1635	chr11:80358689_80358865	331	463	705	786	2285	72	108	138	318
1636	chr15:76384588_76384764	385	865	366	666	2282	0	2	2	4
1637	chr14:68109134_68109309	166	386	697	1030	2279	27	45	32	104
1638	chr11:97667720_97667906	339	586	985	367	2277	43	15	76	134
1639	chr1:134414036_134414217	1316	817	51	93	2277	6	9	0	15
1640	chr7:47017584_47017759	1909	218	40	110	2277	596	75	587	1258
1641	chr4:83429105_83429281	173	1026	441	636	2276	28	1003	0	1031
1642	chr7:3492417_3492593	0	0	206	2069	2275	0	0	0	0
1643	chr10:48279814_48279988	66	99	1149	959	2273	0	1	0	1
1644	chrX:74180726_74180894	35	159	63	2016	2273	19	116	11	146
1645	chr14:54269990_54270169	0	0	1118	1153	2271	0	0	0	0
1646	chrX:105969309_105969487	1604	427	163	77	2271	3670	5813	19	9502
1647	chr14:54608716_54608894	853	211	986	219	2269	330	52	0	382
1648	chr18:35694442_35694622	293	297	647	1031	2268	28	12	13	53
1649	chr11:94000891_94001063	75	461	895	836	2267	10	10	0	20
1650	chr11:94000891_94001063	75	461	895	836	2267	10	10	0	20
1651	chr10:69308156_69308325	560	165	253	1287	2265	45	17	6	68
1652	chr7:97672923_97673093	231	659	1011	361	2262	13	29	21	63
1653	chrX:165109256_165109431	125	209	99	1828	2261	3	6	0	9
1654	chrX:105969507_105969682	1604	427	163	66	2260	3706	3940	403	8049
1655	chr9:108283098_108283264	283	430	551	996	2260	423	1528	4	1955
1656	chr11:87134721_87134898	152	283	1116	705	2256	0	0	0	0
1657	chr2:33932224_33932391	137	346	1161	611	2255	318	514	393	1225
1658	chr11:60881075_60881248	470	790	568	427	2255	425	242	261	928
1659	chr18:31699208_31699383	83	344	715	1113	2255	96	154	90	340
1660	chr3:20589075_20589248	349	104	765	1035	2253	100	8	12	120
1661	chr15:77845942_77846115	383	61	1264	542	2250	149	37	346	532
1662	chr7:126750243_126750420	69	703	172	1306	2250	18	53	11	82
1663	chr2:31732950_31733120	380	269	1122	476	2247	14	36	120	170
1664	chr16:22297694_22297869	1113	116	928	89	2246	137	42	0	179
1665	chr13:112928973_112929155	336	1150	484	273	2243	78	226	1	305
1666	chr16:11209331_11209500	210	641	275	1113	2239	26	190	6	222
1667	chr11:19909740_19909910	467	725	264	783	2239	362	444	432	1238
1668	chr8:84164291_84164460	1740	483	3	11	2237	238	802	144	1184
1669	chr15:81958288_81958473	174	401	1432	229	2236	109	331	315	755
1670	chr11:100835984_100836160	279	795	633	528	2235	173	377	67	617
1671	chr15:36647144_36647318	170	389	97	1579	2235	100	163	95	358
1672	chr12:87313559_87313733	709	537	738	250	2234	206	378	633	1217
1673	chr7:29902883_29903048	95	54	407	1678	2234	1	0	0	1
1674	chr10:117797500_117797677	29	25	444	1734	2232	4	20	0	24
1675	chr5:65717117_65717295	2230	1	0	0	2231	120	5	9	134
1676	chr10:9007413_9007589	208	402	1322	297	2229	167	125	42	334
1677	chr6:29647239_29647418	967	387	415	460	2229	129	158	517	804
1678	chr6:128419168_128419343	981	420	526	300	2227	319	153	848	1320
1679	chr2:32841781_32841954	201	318	1436	272	2227	156	264	123	543
1680	chr9:70028227_70028397	526	127	137	1434	2224	179	15	0	194
1681	chr8:122878468_122878623	32	1379	538	273	2222	0	0	0	0
1682	chr2:90694587_90694762	38	614	390	1179	2221	16	274	42	332
1683	chr3:115701871_115702049	201	130	1271	618	2220	462	158	115	735
1684	chr1:9737882_9738058	123	504	871	722	2220	0	0	0	0
1685	chr19:7484825_7485004	1045	389	544	241	2219	236	38	4	278
1686	chr2:4114280_4114445	3	8	2131	75	2217	3	20	0	23
1687	chr10:62759806_62759985	30	176	241	1769	2216	10	230	20	260
1688	chr2:31748590_31748765	93	248	1354	519	2214	13	77	3	93
1689	chr12:16990548_16990724	130	815	286	981	2212	226	897	34	1157
1690	chr8:107138439_107138620	532	76	151	1452	2211	0	0	0	0
1691	chr7:118306969_118307143	0	761	475	975	2211	0	332	141	473
1692	chr3:58702291_58702491	1935	184	19	71	2209	822	412	203	1437
1693	chr5:110689462_110689631	124	535	776	772	2207	91	109	28	228
1694	chr5:135014909_135015086	75	283	1222	627	2207	81	123	10	214
1695	chr17:29196508_29196689	281	964	385	573	2203	5	6	2	13
1696	chr11:87369223_87369398	369	420	1063	350	2202	70	97	69	236
1697	chr10:128332353_128332530	1702	48	149	302	2201	1524	799	5390	7713
1698	chr17:94758908_94759049	6	47	2110	37	2200	6	9	0	15
1699	chr1:54523590_54523770	1737	314	73	72	2196	61	2	6	69
1700	chr1:133551851_133552032	186	559	319	1130	2194	2	0	0	2
1701	chr10:70196597_70196779	177	39	223	1753	2192	148	21	87	256
1702	chr10:85072495_85072664	385	385	348	1074	2192	23	133	61	217
1703	chr5:146765858_146766049	1115	646	357	74	2192	218	35	4368	4621
1704	chr9:55142133_55142307	725	196	234	1037	2192	357	443	28	828
1705	chr10:76064292_76064471	26	172	195	1796	2189	11	87	14	112
1706	chr9:114000657_114000828	57	294	1138	698	2187	7	49	67	123
1707	chr12:71076149_71076319	108	672	529	878	2187	59	495	329	883
1708	chr4:150588646_150588819	382	647	308	849	2186	0	28	0	28
1709	chr7:28842748_28842925	21	234	134	1797	2186	0	134	384	518
1710	chr7:46019416_46019587	551	83	1340	211	2185	0	0	0	0
1711	chr15:80782677_80782853	252	525	374	1034	2185	13	17	618	648
1712	chr8:121105117_121105289	853	641	479	208	2181	0	1	0	1
1713	chr10:12950857_12951037	130	247	234	1569	2180	60	263	558	881
1714	chr2:157651613_157651794	212	917	839	212	2180	104	34	6	144
1715	chr10:128080624_128080798	941	831	251	155	2178	0	0	0	0
1716	chr16:30535566_30535742	368	304	376	1129	2177	121	363	40	524
1717	chr14:54901847_54902023	299	279	708	890	2176	0	0	0	0
1718	chr9:106799665_106799837	0	0	193	1981	2174	1	1	0	2
1719	chr8:46006291_46006472	1250	251	371	301	2173	294	41	234	569
1720	chr10:60104562_60104723	32	214	744	1183	2173	12	27	51	90
1721	chr6:115769433_115769608	31	160	148	1834	2173	13	147	14	174
1722	chr7:16290076_16290242	160	197	1067	744	2168	76	8	16	100
1723	chr17:33672325_33672500	80	279	1427	382	2168	591	798	150	1539
1724	chr11:61195090_61195265	1255	355	394	164	2168	798	728	179	1705
1725	chr11:107064365_107064542	135	598	1066	368	2167	20	104	9	133
1726	chr2:156397767_156397942	9	18	395	1745	2167	346	300	182	828
1727	chr11:5401517_5401698	724	485	481	473	2163	67	349	7	423
1728	chr2:31684416_31684588	335	279	492	1055	2161	0	0	0	0
1729	chr11:57690222_57690396	1703	153	136	169	2161	32	2	3	37
1730	chr5:23649146_23649319	148	1605	218	189	2160	49	1142	844	2035
1731	chr6:142498907_142499075	101	342	1005	709	2157	0	0	0	0
1732	chr4:127040850_127041026	148	650	419	940	2157	182	1526	137	1845
1733	chr4:43484799_43484970	18	34	238	1864	2154	0	0	0	0
1734	chr8:25948404_25948573	40	187	1516	411	2154	11	96	21	128
1735	chr14:54673563_54673735	96	250	1029	778	2153	182	187	190	559
1736	chr2:34862622_34862799	559	924	257	413	2153	0	1	0	1
1737	chr17:26093100_26093277	46	387	413	1306	2152	27	94	137	258
1738	chr1:60020373_60020555	665	0	872	614	2151	262	0	316	578
1739	chr12:80443199_80443369	743	446	458	503	2150	111	206	371	688
1740	chr9:73143743_73143920	157	541	1289	162	2149	5	2	0	7
1741	chr9:75356231_75356408	209	370	172	1397	2148	113	251	156	520
1742	chr11:62410555_62410731	118	836	214	979	2147	18	183	280	481
1743	chr16:45930012_45930190	1173	518	143	309	2143	986	1304	492	2782
1744	chr5:140265822_140265991	111	371	612	1045	2139	42	130	95	267
1745	chr19:41909110_41909287	199	462	606	869	2136	17	0	138	155
1746	chr2:156394382_156394556	1852	246	24	14	2136	0	0	0	0
1747	chr17:37027789_37027968	193	49	954	940	2136	30	5	5	40
1748	chr8:80748544_80748718	185	444	169	1337	2135	1	7	5	13
1749	chr10:82915368_82915542	393	425	199	1116	2133	150	1828	5	1983
1750	chr11:95944349_95944491	179	305	1174	473	2131	0	0	0	0
1751	chr14:34484407_34484584	34	322	498	1276	2130	12	228	1	241
1752	chr4:117012414_117012591	576	224	374	955	2129	371	183	582	1136
1753	chr4:99603749_99603926	137	610	138	1244	2129	61	602	315	978
1754	chr6:149407102_149407276	171	100	1096	762	2129	25	7	1	33
1755	chr15:8175710_8175884	174	1019	122	814	2129	5	128	137	270
1756	chr6:117838829_117839005	210	640	204	1072	2126	60	725	0	785
1757	chr15:58790595_58790776	394	714	454	564	2126	193	76	0	269
1758	chr5:135081441_135081609	117	606	225	1177	2125	36	16	7	59
1759	chr11:78086882_78087059	692	800	214	419	2125	605	590	198	1393
1760	chr16:34656392_34656565	195	300	749	881	2125	61	15	0	76
1761	chr4:123372603_123372779	92	581	1001	448	2122	92	263	85	440
1762	chr4:150226505_150226684	243	688	148	1043	2122	192	286	3294	3772
1763	chr4:55121656_55121833	244	860	532	484	2120	52	299	288	639
1764	chr5:139592493_139592664	53	61	383	1621	2118	14	0	0	14
1765	chr18:36241556_36241725	330	52	884	851	2117	165	56	372	593
1766	chr15:93515966_93516134	1451	8	589	69	2117	1	2	0	3
1767	chr8:123967246_123967390	0	0	2021	95	2116	0	0	0	0
1768	chr10:128363919_128364091	345	850	814	105	2114	13	22	18	53
1769	chr18:38227634_38227813	1321	669	95	23	2108	833	1849	41	2723
1770	chr13:69660986_69661166	34	243	1607	223	2107	93	393	143	629
1771	chr1:43561704_43561881	91	330	1141	544	2106	116	470	51	637
1772	chr11:3373060_3373237	213	712	878	301	2104	2	9	16	27
1773	chr9:102798031_102798203	360	401	143	1197	2101	177	151	540	868
1774	chr16:13763344_13763537	223	505	325	1048	2101	4	0	0	4
1775	chr11:62322802_62322964	241	432	1031	391	2095	0	0	0	0
1776	chr6:127403045_127403210	199	329	1279	288	2095	0	2	0	2
1777	chr13:55598622_55598788	117	134	1591	252	2094	26	5	16	47
1778	chr17:8290587_8290747	1	36	1498	558	2093	0	0	0	0
1779	chr15:38114381_38114563	35	1658	119	280	2092	6	309	0	315
1780	chr15:92399965_92400132	168	161	354	1408	2091	7	22	4	33
1781	chr5:115488115_115488286	732	230	333	794	2089	6	0	0	6
1782	chr2:3361259_3361440	108	1418	95	466	2087	53	610	156	819
1783	chr5:136202768_136202942	119	378	751	838	2086	42	87	77	206
1784	chr11:98548679_98548855	200	459	273	1153	2085	135	686	2	823
1785	chr17:29446930_29447109	178	89	445	1372	2084	0	0	0	0
1786	chr8:27146866_27147042	5	1174	187	718	2084	0	55	3	58
1787	chr10:127073426_127073584	355	1320	372	34	2081	0	0	3	3
1788	chr3:95061395_95061570	475	443	468	693	2079	169	390	239	798
1789	chr16:96092621_96092793	1790	247	24	17	2078	1320	557	368	2245
1790	chr3:51336207_51336388	838	1010	108	119	2075	3	7	7	17
1791	chr2:155194139_155194310	179	534	851	510	2074	61	250	0	311
1792	chr9:31986118_31986294	22	565	274	1212	2073	17	143	162	322
1793	chr10:44792602_44792780	51	125	106	1789	2071	11	356	210	577
1794	chr15:79073176_79073355	2053	12	1	5	2071	569	165	6	740
1795	chr8:111305671_111305848	337	278	786	668	2069	217	338	241	796
1796	chr16:38343035_38343210	109	13	33	1914	2069	40	12	12	64
1797	chr12:83701430_83701601	35	550	803	677	2065	9	3	0	12
1798	chr1:161889502_161889678	57	259	336	1412	2064	0	0	0	0
1799	chr6:83963722_83963892	97	681	363	923	2064	12	275	424	711
1800	chr17:33656893_33657062	89	1322	167	486	2064	52	641	1260	1953
1801	chr10:94976991_94977168	51	97	624	1290	2062	47	175	695	917
1802	chr3:135507129_135507294	20	177	50	1814	2061	50	127	4	181
1803	chr5:123061342_123061519	1943	26	70	16	2055	58	56	346	460
1804	chr11:106141089_106141263	106	577	220	1152	2055	86	520	1462	2068
1805	chr8:83987477_83987653	117	1882	22	33	2054	0	2	10	12
1806	chr2:119416363_119416540	387	659	655	352	2053	55	146	6	207
1807	chr2:30312797_30312963	151	372	358	1170	2051	41	161	836	1038
1808	chr4:11484625_11484803	1958	28	29	35	2050	23	39	0	62
1809	chr15:31289882_31290063	71	387	227	1364	2049	41	35	1	77
1810	chr5:123268243_123268420	12	0	365	1671	2048	8	0	0	8
1811	chr10:122039192_122039368	326	320	418	984	2048	17	48	137	202
1812	chr3:108649729_108649914	688	260	822	277	2047	723	298	358	1379
1813	chr3:68973981_68974159	19	140	239	1648	2046	5	46	36	87
1814	chr17:35197551_35197729	68	222	79	1677	2046	59	266	253	578
1815	chr15:81408900_81409086	39	210	357	1438	2044	8	153	68	229
1816	chr14:118121003_118121180	50	286	907	801	2044	28	136	170	334
1817	chr9:123157437_123157613	2	1	1322	719	2044	0	0	0	0
1818	chr11:104691616_104691797	116	1798	33	97	2044	95	586	421	1102
1819	chr17:46733117_46733289	746	153	823	320	2042	5	49	6	60
1820	chr14:79332590_79332729	31	86	1856	65	2038	0	0	0	0
1821	chr11:97049032_97049206	922	193	735	187	2037	1941	1033	533	3507
1822	chr11:101998588_101998739	715	1164	83	72	2034	81	366	29	476
1823	chr13:55691623_55691796	307	1484	54	189	2034	0	0	0	0
1824	chr2:77689592_77689768	106	190	357	1381	2034	36	142	2	180
1825	chr9:98863821_98863988	184	239	25	1585	2033	42	279	127	448
1826	chr7:27644919_27645086	897	613	57	466	2033	236	50	2619	2905
1827	chrX:101446813_101446981	26	213	85	1708	2032	23	123	12	158
1828	chr14:121826515_121826692	818	465	713	36	2032	342	342	1548	2232
1829	chr17:80224782_80224940	274	1062	574	120	2030	280	46	0	326
1830	chr12:98233239_98233410	35	474	932	589	2030	15	29	6	50
1831	chr8:70669363_70669540	361	697	274	697	2029	94	257	223	574
1832	chr14:45217222_45217404	69	34	1859	65	2027	15	17	21	53
1833	chr5:110260801_110260974	355	987	473	212	2027	38	66	261	365
1834	chr10:62659066_62659196	7	16	1704	299	2026	0	0	0	0
1835	chr12:59058240_59058415	465	462	539	559	2025	220	268	152	640
1836	chr10:61030294_61030472	1506	76	100	342	2024	789	38	90	917
1837	chr7:110325017_110325177	94	481	1056	391	2022	0	0	0	0
1838	chr10:60235733_60235906	119	421	663	817	2020	45	196	180	421
1839	chr3:90546436_90546611	530	270	373	845	2018	303	170	226	699
1840	chr11:40736207_40736382	451	700	491	375	2017	266	291	213	770
1841	chr11:23402875_23403031	316	862	104	734	2016	65	319	221	605
1842	chr12:71304292_71304466	329	280	229	1177	2015	176	299	7	482
1843	chr7:28283022_28283198	52	70	1513	379	2014	12	10	1	23
1844	chr8:72224263_72224419	13	114	1813	74	2014	0	0	0	0
1845	chr4:57805971_57806111	93	1093	282	546	2014	0	0	0	0
1846	chr15:98089928_98090099	359	454	847	354	2014	163	435	26	624
1847	chr15:97654107_97654272	237	524	1098	153	2012	310	263	389	962
1848	chr6:57508600_57508777	73	145	1552	238	2008	72	163	16	251
1849	chr15:102474968_102475145	387	274	477	869	2007	139	162	303	604
1850	chr1:93657468_93657645	353	1045	154	454	2006	62	145	218	425
1851	chr16:96112576_96112753	500	705	467	331	2003	376	528	226	1130
1852	chr7:46863896_46864065	18	33	722	1229	2002	12	2	30	44
1853	chr8:25273637_25273817	475	775	53	699	2002	196	831	710	1737
1854	chr11:106497958_106498117	1406	431	83	80	2000	308	124	304	736
1855	chr6:8241802_8241983	10	20	1718	250	1998	17	46	13	76
1856	chr9:21457597_21457774	106	1515	311	64	1996	125	468	39	632
1857	chr12:70961301_70961478	100	1113	278	505	1996	14	34	17	65
1858	chr5:121714814_121714983	206	583	699	506	1994	50	333	73	456
1859	chr4:133928394_133928566	4	0	245	1744	1993	82	14	31	127
1860	chr5:113913809_113913985	524	772	290	407	1993	90	123	409	622
1861	chr1:33883804_33883972	301	977	324	390	1992	16	10	0	26
1862	chr2:68828529_68828708	527	232	131	1100	1990	111	134	53	298
1863	chr14:121820238_121820400	32	217	125	1615	1989	4	8	10	22
1864	chr11:74696602_74696773	78	464	918	529	1989	0	0	0	0
1865	chr5:88658925_88659098	223	372	843	550	1988	137	355	3	495
1866	chr4:99187316_99187493	568	378	113	928	1987	301	224	214	739
1867	chr1:133837477_133837653	100	298	164	1425	1987	85	156	34	275
1868	chr3:79592685_79592862	140	965	701	180	1986	100	901	27	1028
1869	chr5:20945961_20946137	783	316	654	232	1985	108	222	0	330
1870	chr13:113048506_113048677	1153	688	98	45	1984	1199	453	485	2137
1871	chr2:165949046_165949220	286	361	689	647	1983	97	42	137	276
1872	chr11:3968941_3969117	340	631	691	320	1982	1	0	0	1
1873	chr7:4795662_4795831	317	669	502	492	1980	162	404	1003	1569
1874	chr5:150748485_150748658	234	641	426	679	1980	243	1926	61	2230
1875	chr3:116830937_116831113	47	45	669	1218	1979	0	0	0	0
1876	chr18:6759703_6759878	1295	191	138	355	1979	581	304	2748	3633
1877	chr11:94908658_94908830	567	373	181	858	1979	325	308	231	864
1878	chr19:23112162_23112341	29	610	239	1100	1978	31	163	103	297
1879	chr9:107880912_107881094	762	171	379	664	1976	14	1	0	15
1880	chr6:38561256_38561430	678	805	277	214	1974	0	0	13	13
1881	chr8:70258095_70258269	24	82	1149	718	1973	49	153	60	262
1882	chr18:67287018_67287194	37	76	62	1796	1971	13	7	247	267
1883	chr10:61035686_61035857	289	256	163	1263	1971	99	432	1227	1758
1884	chr4:108799758_108799927	242	67	140	1521	1970	31	14	318	363
1885	chrX:7984119_7984264	79	266	978	646	1969	0	0	0	0
1886	chr5:145312760_145312935	96	1857	9	7	1969	18	700	59	777
1887	chr6:37994097_37994266	918	233	350	468	1969	104	77	113	294
1888	chr15:79359309_79359481	54	704	1034	177	1969	271	547	58	876
1889	chr16:32460159_32460339	119	553	681	614	1967	72	248	96	416
1890	chr6:93459233_93459406	1221	370	205	171	1967	32	4	179	215
1891	chr3:87658594_87658761	128	521	979	336	1964	81	35	1	117
1892	chr5:65160001_65160135	815	456	372	321	1964	3	0	0	3
1893	chr2:57152393_57152568	1026	80	275	580	1961	123	15	727	865
1894	chr8:70247212_70247371	72	362	853	670	1957	105	132	84	321
1895	chr1:133144846_133145023	1386	61	109	400	1956	12	1	0	13
1896	chr15:87467045_87467222	1	29	192	1732	1954	0	0	0	0
1897	chr19:55073159_55073330	105	253	1340	255	1953	0	0	0	0
1898	chr2:44969671_44969846	611	1034	140	168	1953	1389	3502	3545	8436
1899	chr16:87368314_87368482	124	538	651	638	1951	615	401	65	1081
1900	chr15:84984890_84985046	55	160	1617	116	1948	0	0	0	0
1901	chr11:95252851_95253025	1872	41	22	13	1948	0	0	0	0
1902	chr5:76976073_76976249	81	506	393	968	1948	68	639	13	720
1903	chr1:9938470_9938643	378	299	505	761	1943	160	224	209	593
1904	chr11:78509105_78509280	222	613	1032	75	1942	58	184	680	922
1905	chr15:89902282_89902460	217	68	1637	18	1940	153	41	25	219
1906	chr17:8469814_8469983	80	129	374	1356	1939	0	0	0	0
1907	chr5:141392630_141392807	72	353	1059	455	1939	31	140	400	571
1908	chr14:76288709_76288883	424	478	230	806	1938	40	103	267	410
1909	chr11:95110972_95111148	17	520	930	471	1938	0	469	74	543
1910	chr1:136995714_136995887	837	250	162	688	1937	6	1	0	7
1911	chr12:111003440_111003619	122	355	540	919	1936	101	207	184	492
1912	chr11:50361293_50361468	248	166	417	1104	1935	48	1192	64	1304
1913	chr5:108216470_108216654	261	748	298	627	1934	14	25	0	39
1914	chr8:106643991_106644167	13	17	48	1856	1934	8	19	19	46
1915	chr13:117234154_117234331	70	46	1777	40	1933	68	91	271	430
1916	chr11:79068737_79068912	221	323	1271	117	1932	136	197	401	734
1917	chr7:30976792_30976933	0	0	70	1861	1931	0	0	0	0
1918	chr10:61133242_61133414	124	584	468	752	1928	81	58	345	484
1919	chr17:46170289_46170458	177	686	379	685	1927	24	7	0	31
1920	chr8:13951639_13951801	5	0	532	1390	1927	0	0	0	0
1921	chr7:41602111_41602280	4	163	83	1677	1927	10	133	1	144
1922	chr6:88074414_88074583	416	52	267	1189	1924	78	23	83	184
1923	chr15:37290540_37290725	219	429	785	491	1924	76	755	123	954
1924	chr15:98552188_98552366	400	873	159	490	1922	0	121	358	479
1925	chr16:31852172_31852349	68	487	419	947	1921	23	22	0	45
1926	chr2:119042923_119043091	404	239	908	368	1919	48	25	35	108
1927	chr11:117710136_117710312	321	682	661	254	1918	117	345	326	788
1928	chr5:134529450_134529627	40	211	1297	369	1917	24	128	219	371
1929	chr10:83574604_83574778	306	551	723	336	1916	71	103	79	253
1930	chr10:82666072_82666242	213	189	281	1232	1915	77	9	88	174
1931	chr6:86483179_86483356	61	86	216	1552	1915	41	87	200	328
1932	chr11:102962630_102962807	131	66	65	1652	1914	200	1474	409	2083
1933	chr1:89019507_89019667	324	1571	5	10	1910	0	0	0	0
1934	chr11:23430093_23430286	84	607	803	414	1908	12	2	9	23
1935	chr6:120487957_120488130	1130	268	304	206	1908	444	301	0	745
1936	chr16:4981865_4982042	228	424	354	902	1908	124	222	732	1078
1937	chr9:110892317_110892493	54	1654	139	58	1905	58	2024	4	2086
1938	chr2:5668783_5668959	86	285	497	1037	1905	27	186	120	333
1939	chr11:97865425_97865602	889	71	377	567	1904	215	18	157	390
1940	chr2:32731567_32731744	101	1376	199	228	1904	84	452	192	728
1941	chr5:21733579_21733757	1753	5	83	62	1903	170	0	0	170
1942	chr13:91200773_91200950	124	396	167	1216	1903	126	281	86	493
1943	chr2:53065269_53065437	72	265	606	959	1902	22	91	3	116
1944	chr5:38248637_38248813	164	970	662	106	1902	1	16	0	17
1945	chr8:109710159_109710328	0	357	941	603	1901	0	39	24	63
1946	chr17:24431504_24431681	130	223	1420	125	1898	20	82	14	116
1947	chr7:116354276_116354453	269	938	477	214	1898	8	62	5	75
1948	chr2:113193044_113193221	0	469	388	1040	1897	1	171	101	273
1949	chr7:132541831_132542009	373	155	545	821	1894	90	18	227	335
1950	chr7:141279916_141280093	382	234	912	366	1894	2	1	0	3
1951	chrX:13069911_13070083	158	215	1431	89	1893	86	215	38	339
1952	chr5:66262486_66262658	57	147	422	1267	1893	49	759	7	815
1953	chr19:26909583_26909764	9	203	1591	86	1889	6	39	20	65
1954	chr1:5071012_5071187	46	63	1695	84	1888	14	16	33	63
1955	chr3:55570283_55570460	64	199	628	996	1887	53	93	738	884
1956	chr11:117210450_117210623	125	104	166	1492	1887	1	815	0	816
1957	chr10:78418316_78418484	222	106	1433	125	1886	6	9	27	42
1958	chr5:142979733_142979907	1204	218	273	188	1883	158	136	91	385
1959	chr14:45450060_45450225	1157	318	235	172	1882	120	65	61	246
1960	chr10:67030302_67030474	36	1484	170	192	1882	9	149	391	549
1961	chr2:167233240_167233412	1688	36	141	17	1882	1068	291	42	1401
1962	chr13:112978335_112978516	65	130	1016	670	1881	15	35	44	94
1963	chr15:77299466_77299622	411	648	694	127	1880	2	0	0	2
1964	chr16:4533844_4534019	23	75	983	799	1880	2	0	0	2
1965	chr15:13330378_13330554	74	100	147	1558	1879	59	48	82	189
1966	chr10:70535206_70535378	82	1	1705	90	1878	0	0	6	6
1967	chr14:27547793_27547965	94	208	979	597	1878	59	13	1	73
1968	chr5:65516320_65516499	620	202	230	826	1878	119	86	100	305
1969	chr19:12554680_12554856	305	382	122	1069	1878	43	57	236	336
1970	chr14:34701179_34701356	116	409	705	647	1877	15	14	1	30
1971	chr2:121391423_121391599	144	597	308	827	1876	10	132	0	142
1972	chr2:121391634_121391806	144	597	308	827	1876	7	5	0	12
1973	chr2:156171483_156171657	402	615	318	541	1876	1	0	0	1
1974	chr12:3408164_3408343	86	257	544	989	1876	38	33	32	103
1975	chr11:87435330_87435512	1294	388	124	70	1876	994	513	2675	4182
1976	chr3:103274012_103274189	815	403	99	558	1875	291	122	769	1182
1977	chr7:127852345_127852525	119	202	765	789	1875	75	28	837	940
1978	chr8:13798992_13799168	43	205	706	921	1875	58	124	103	285
1979	chr16:41738952_41739145	93	162	343	1277	1875	24	158	554	736
1980	chr1:131484435_131484617	115	738	698	318	1869	6	0	0	6
1981	chr3:88817964_88818137	5	0	1841	22	1868	0	0	9	9
1982	chr15:100044331_100044503	282	579	549	458	1868	436	429	1	866
1983	chr5:146150925_146151086	359	234	536	737	1866	0	0	0	0
1984	chr5:38918939_38919114	56	397	683	730	1866	42	530	76	648
1985	chr9:89942111_89942278	19	8	1786	52	1865	0	0	0	0
1986	chr4:155763733_155763910	610	775	244	235	1864	0	0	4	4
1987	chr10:91197845_91198009	21	17	130	1696	1864	0	0	0	0
1988	chr1:91547374_91547533	69	86	1651	57	1863	0	5	0	5
1989	chr7:30551562_30551744	249	296	154	1162	1861	0	0	0	0
1990	chr4:117773919_117774076	5	3	1170	683	1861	0	1	0	1
1991	chr1:181167575_181167738	428	725	527	180	1860	62	34	5	101
1992	chr4:41774840_41775005	16	191	404	1248	1859	0	0	0	0
1993	chr9:119111674_119111860	1232	369	72	186	1859	620	130	1354	2104
1994	chr5:136654084_136654266	609	244	146	859	1858	6	1	0	7
1995	chr1:139558495_139558672	0	443	159	1255	1857	0	230	55	285
1996	chr19:36855066_36855216	216	889	587	165	1857	20	87	2	109
1997	chr8:26391419_26391592	67	387	476	925	1855	47	185	29	261
1998	chr12:102792564_102792712	84	675	739	357	1855	61	357	36	454
[truncated: 56,731 more rows]
